# Supplementary material for: Statistical Approaches for Gene Selection, Hub Gene Identification and Module Interaction in Gene Co-Expression Network Analysis: An Application to Aluminum Stress in Soybean (Glycine max L.)
Source: PLoS One. 2017 Jan 5;12(1):e0169605. doi: 10.1371/journal.pone.0169605 (PMC5215982; doi:10.1371/journal.pone.0169605)
Supplement: S1 Table — (XLSX) [file pone.0169605.s006.xlsx]

## Sheet: Table S1
Probe ID	Module Colors_Al stress	Protein ID	Arabidopsis Orthologs	GO Term_Biological Process	GO Term_Molecular Functions	GO Term_Cellular Components	KO Id
Gma.1047.1.S1_at	turquoise	Glyma01g40130.1	AT4G37640.1 | Symbols: ACA2 | calcium ATPase 2 | chr4:17683225-17686808 REVERSE LENGTH=1014	GO:0006612 GO:0006754 GO:0006810 GO:0006812 GO:0006820 GO:0006862 GO:0006888 GO:0006944 GO:0008152 GO:0009627 GO:0009697 GO:0010200 GO:0010363 GO:0015696 GO:0015802 GO:0030968 GO:0043069 GO:0043090 GO:0043269 GO:0050832 GO:0070588	GO:0000166 GO:0003824 GO:0005388 GO:0005516 GO:0005524 GO:0015085 GO:0015662 GO:0016820 GO:0046872	GO:0005783 GO:0005789 GO:0005886	KOG0204
Gma.10496.1.A1_at	blue	Glyma15g13720.1	AT2G34730.1 | Symbols: | myosin heavy chain-related | chr2:14654611-14657443 FORWARD LENGTH=825	NA	NA	GO:0005634 GO:0005739	KOG0993
Gma.10523.1.A1_at	brown	Glyma02g14260.1	AT1G13480.1 | Symbols: | Protein of unknown function (DUF1262) | chr1:4622783-4624043 REVERSE LENGTH=387	GO:0008150	GO:0003674	GO:0005575	NA
Gma.1055.1.S1_at	purple	Glyma18g10430.1	AT4G26850.1 | Symbols: VTC2 | mannose-1-phosphate guanylyltransferase (GDP)s;GDP-galactose:mannose-1-phosphate guanylyltransferases;GDP-galactose:glucose-1-phosphate guanylyltransferases;GDP-galactose:myoinositol-1-phosphate guanylyltransferases;glucose-1-phosphate guanylyltransferase | chr4:13499262-13501145 REVERSE LENGTH=442	GO:0009408 GO:0009753 GO:0019853 GO:0042742 GO:0052544	GO:0008928 GO:0010471 GO:0010472 GO:0010473 GO:0010474 GO:0010475 GO:0080046 GO:0080048	GO:0005634	KOG2720
Gma.10559.1.S1_at	grey60	Glyma07g34060.1	AT1G70985.1 | Symbols: | hydroxyproline-rich glycoprotein family protein | chr1:26764774-26765181 REVERSE LENGTH=135	GO:0008150 GO:0010264	GO:0003674	GO:0031225	NA
Gma.10599.1.S1_at	brown	Glyma20g26920.4	AT2G14820.1 | Symbols: NPY2 | Phototropic-responsive NPH3 family protein | chr2:6358864-6361300 FORWARD LENGTH=634	GO:0009416 GO:0009958	GO:0004871	GO:0005886 GO:0071944	NA
Gma.10627.1.S1_at	grey60
Gma.10818.2.S1_a_at	turquoise
Gma.10920.1.S1_at	yellow	Glyma08g45301.1	NA	NA	NA	NA	NA
Gma.10928.2.S1_a_at	midnightblue	Glyma05g01900.1	AT5G62890.3 | Symbols: | Xanthine/uracil permease family protein | chr5:25243723-25247075 FORWARD LENGTH=532	GO:0006810 GO:0055085	GO:0005215 GO:0022857	GO:0005618 GO:0005773 GO:0005783 GO:0005886 GO:0009506 GO:0016020	KOG1292
Gma.10943.2.S1_s_at	magenta
Gma.10971.2.S1_a_at	brown	Glyma15g07480.1	AT1G61250.1 | Symbols: SC3 | secretory carrier 3 | chr1:22586035-22588664 FORWARD LENGTH=289	GO:0015031	GO:0022857	GO:0005768 GO:0005794 GO:0005802 GO:0005886 GO:0016020 GO:0016021	KOG3088"
Gma.10971.2.S1_x_at	brown	Glyma15g07480.1	AT1G61250.1 | Symbols: SC3 | secretory carrier 3 | chr1:22586035-22588664 FORWARD LENGTH=289	GO:0015031	GO:0022857	GO:0005768 GO:0005794 GO:0005802 GO:0005886 GO:0016020 GO:0016021	KOG3088"
Gma.11004.1.S1_at	red	Glyma03g35920.1	AT2G35980.1 | Symbols: YLS9	NHL10	ATNHL10 | Late embryogenesis abundant (LEA) hydroxyproline-rich glycoprotein family | chr2:15110635-15111318 FORWARD LENGTH=227	GO:0000165 GO:0002679 GO:0006612 GO:0006944 GO:0009862 GO:0009867 GO:0010150 GO:0010200 GO:0010310 GO:0010363 GO:0031348 GO:0042742 GO:0043069 GO:0050832 GO:0051607 GO:0051707	GO:0003674
Gma.11007.1.S1_a_at	yellow	Glyma15g40790.1	AT2G32190.1 | Symbols: | unknown protein; BEST Arabidopsis thaliana protein match is: unknown protein (TAIR:AT2G32210.1); Has 218 Blast hits to 218 proteins in 24 species: Archae - 0; Bacteria - 0; Metazoa - 0; Fungi - 16; Plants - 202; Viruses - 0; Other Eukaryotes - 0 (source: NCBI BLink). | chr2:13674588-13675092 FORWARD LENGTH=71	GO:0008150 GO:0010200	GO:0003674	NA	NA"
Gma.11007.1.S1_at	turquoise	Glyma15g40790.1	AT2G32190.1 | Symbols: | unknown protein; BEST Arabidopsis thaliana protein match is: unknown protein (TAIR:AT2G32210.1); Has 218 Blast hits to 218 proteins in 24 species: Archae - 0; Bacteria - 0; Metazoa - 0; Fungi - 16; Plants - 202; Viruses - 0; Other Eukaryotes - 0 (source: NCBI BLink). | chr2:13674588-13675092 FORWARD LENGTH=71	GO:0008150 GO:0010200	GO:0003674	NA	NA"
Gma.11007.1.S1_x_at	turquoise	Glyma15g40790.1	AT2G32190.1 | Symbols: | unknown protein; BEST Arabidopsis thaliana protein match is: unknown protein (TAIR:AT2G32210.1); Has 218 Blast hits to 218 proteins in 24 species: Archae - 0; Bacteria - 0; Metazoa - 0; Fungi - 16; Plants - 202; Viruses - 0; Other Eukaryotes - 0 (source: NCBI BLink). | chr2:13674588-13675092 FORWARD LENGTH=71	GO:0008150 GO:0010200	GO:0003674	NA	NA"
Gma.11028.1.S1_s_at	purple
Gma.11108.1.S1_at	blue	Glyma07g35010.2	AT5G45190.1 | Symbols: | Cyclin family protein | chr5:18277808-18280733 REVERSE LENGTH=579	GO:0000079 GO:0000394 GO:0006355 GO:0006366 GO:0006486 GO:0008284 GO:0009615 GO:0009630 GO:0009908 GO:0010090 GO:0048366 GO:0050792 GO:0051726	GO:0004693 GO:0019901	GO:0005634	KOG0834"
Gma.11120.1.S1_at	red
Gma.11130.3.A1_at	yellow	Glyma03g05210.1	AT5G01720.1 | Symbols: | RNI-like superfamily protein | chr5:267118-270391 REVERSE LENGTH=665	GO:0006511 GO:0009407	GO:0004842	GO:0005634	KOG2120"
Gma.1116.1.S1_at	blue	Glyma20g39400.1	AT1G28140.1 | Symbols: | unknown protein; FUNCTIONS IN: molecular_function unknown; INVOLVED IN: biological_process unknown; LOCATED IN: chloroplast; EXPRESSED IN: 22 plant structures; EXPRESSED DURING: 13 growth stages; CONTAINS InterPro DOMAIN/s: Protein of unknown function DUF2301	transmembrane (InterPro:IPR019275); Has 140 Blast hits to 140 proteins in 72 species: Archae - 0; Bacteria - 86; Metazoa - 10; Fungi - 0; Plants - 41; Viruses - 0; Other Eukaryotes - 3 (source: NCBI BLink). | chr1:9833029-9834390 REVERSE LENGTH=280	GO:0008150	GO:0003674	GO:0009507
Gma.11672.1.S1_at	brown	Glyma15g01100.2	AT3G15760.1 | Symbols: | unknown protein; FUNCTIONS IN: molecular_function unknown; INVOLVED IN: biological_process unknown; LOCATED IN: endomembrane system; EXPRESSED IN: 22 plant structures; EXPRESSED DURING: 10 growth stages; BEST Arabidopsis thaliana protein match is: unknown protein (TAIR:AT1G52565.1); Has 42 Blast hits to 42 proteins in 10 species: Archae - 0; Bacteria - 0; Metazoa - 0; Fun…	GO:0008150 GO:0009646	GO:0003674	GO:0005576	NA"
Gma.117.1.S1_at	magenta	Glyma17g07240.1	AT4G25810.1 | Symbols: XTR6	XTH23 | xyloglucan endotransglycosylase 6 | chr4:13128694-13129715 FORWARD LENGTH=286	GO:0005975 GO:0006073	GO:0004553 GO:0016762 GO:0016798	GO:0005576 GO:0005618 GO:0005794 GO:0048046
Gma.11869.1.S1_at	midnightblue
Gma.1195.1.S1_s_at	red	Glyma13g26630.1	AT3G27890.1 | Symbols: NQR | NADPH:quinone oxidoreductase | chr3:10350807-10351938 REVERSE LENGTH=196	GO:0000165 GO:0006096 GO:0006612 GO:0006833 GO:0006970 GO:0006972 GO:0007030 GO:0009266 GO:0009595 GO:0009651 GO:0009697 GO:0009862 GO:0009867 GO:0010167 GO:0010200 GO:0010310 GO:0010363 GO:0015706 GO:0016045 GO:0031347 GO:0031348 GO:0042742 GO:0043900 GO:0046686 GO:0050776 GO:0050832	GO:0008752	GO:0005829 GO:0005886 GO:0009507 GO:0009570	KOG4530"
Gma.12028.1.S1_at	turquoise	Glyma10g42190.1	AT4G39670.1 | Symbols: | Glycolipid transfer protein (GLTP) family protein | chr4:18410172-18410861 FORWARD LENGTH=229	GO:0002679 GO:0006612 GO:0006984 GO:0009697 GO:0009723 GO:0009738 GO:0009863 GO:0009867 GO:0010200 GO:0010286 GO:0010363 GO:0030968 GO:0031348 GO:0034976 GO:0035556 GO:0045087 GO:0046836 GO:0050832 GO:0052542	GO:0017089 GO:0051861	GO:0005634 GO:0005737	KOG4189"
Gma.12077.1.S1_s_at	red	Glyma18g02650.1	AT5G34930.1 | Symbols: | arogenate dehydrogenase | chr5:13233391-13235522 FORWARD LENGTH=640	GO:0006567 GO:0006571 GO:0055114	GO:0000166 GO:0004665 GO:0008977	GO:0005739	NA"
Gma.12112.1.S1_at	turquoise	Glyma06g13090.1	AT5G24110.1 | Symbols: WRKY30	ATWRKY30 | WRKY DNA-binding protein 30 | chr5:8153416-8154633 REVERSE LENGTH=303	GO:0006355 GO:0009751 GO:0010193 GO:0042542	GO:0003700 GO:0005515 GO:0043565	GO:0005634 GO:0005737
Gma.12129.1.S1_at	blue
Gma.12149.1.S1_at	yellow	Glyma07g12600.1	NA	NA	NA	NA	NA"
Gma.12160.1.S1_a_at	black	Glyma09g32370.1	AT4G13250.1 | Symbols: NYC1 | NAD(P)-binding Rossmann-fold superfamily protein | chr4:7684417-7686691 REVERSE LENGTH=496	GO:0008152 GO:0010304 GO:0015996	GO:0000166 GO:0005515 GO:0016491 GO:0034256	GO:0009507	KOG0725"
Gma.12212.1.A1_s_at	red	Glyma03g31310.1	AT3G51895.1 | Symbols: SULTR3;1	AST12 | sulfate transporter 3;1 | chr3:19251503-19255677 REVERSE LENGTH=658	GO:0008272	GO:0015116	GO:0009507
Gma.12550.2.A1_at	turquoise	Glyma04g02140.1	AT1G76160.1 | Symbols: sks5 | SKU5 similar 5 | chr1:28578211-28581020 REVERSE LENGTH=541	GO:0016126 GO:0052541 GO:0052546 GO:0055114	GO:0005507 GO:0016491	GO:0005576 GO:0005618 GO:0009505 GO:0009506 GO:0048046	KOG1263"
Gma.12646.1.A1_at	cyan	Glyma05g02540.1	AT5G63110.1 | Symbols: HDA6	AXE1	ATHDA6	RTS1	RPD3B
Gma.12682.1.A1_at	blue	Glyma20g26550.1	AT3G19490.1 | Symbols: ATNHD1	NHD1 | sodium:hydrogen antiporter 1 | chr3:6754875-6758127 REVERSE LENGTH=576	GO:0006814 GO:0006848 GO:0015746 GO:0035725 GO:0055085	GO:0015137 GO:0015385 GO:0015386 GO:0050833	GO:0009507 GO:0016021
Gma.12688.1.A1_at	blue	Glyma15g06860.1	AT5G54680.1 | Symbols: ILR3	bHLH105 | basic helix-loop-helix (bHLH) DNA-binding superfamily protein | chr5:22217270-22218993 FORWARD LENGTH=234	GO:0006355	GO:0003677 GO:0003700	GO:0005634
Gma.12778.1.A1_at	brown	Glyma15g03630.2	AT3G57880.1 | Symbols: | Calcium-dependent lipid-binding (CaLB domain) plant phosphoribosyltransferase family protein | chr3:21431198-21433519 REVERSE LENGTH=773	GO:0000162	GO:0003674	GO:0005618 GO:0005739 GO:0005783 GO:0009506	NA"
Gma.12798.1.S1_at	tan	Glyma08g43780.1	AT1G50600.1 | Symbols: SCL5 | scarecrow-like 5 | chr1:18737398-18739547 REVERSE LENGTH=597	GO:0006355	GO:0003700	GO:0005634 GO:0005829	NA"
Gma.12976.1.S1_at	yellow	Glyma03g38130.1	NA	NA	NA	NA	NA"
Gma.12991.1.A1_at	brown	Glyma07g38410.1	AT3G06270.1 | Symbols: | Protein phosphatase 2C family protein | chr3:1896763-1897887 FORWARD LENGTH=348	GO:0006470 GO:0006499	GO:0003824 GO:0004722	GO:0005634 GO:0005886 GO:0008287	KOG0698"
Gma.13045.1.S1_at	lightgreen	Glyma05g33630.1	AT3G17790.1 | Symbols: ATACP5	ATPAP17	PAP17 | purple acid phosphatase 17 | chr3:6089779-6090988 FORWARD LENGTH=338	GO:0016036 GO:0019375 GO:0030643 GO:0042542 GO:0045892	GO:0003993 GO:0004722 GO:0016787 GO:0016791
Gma.13063.1.A1_at	red	Glyma04g43020.1	AT4G08280.1 | Symbols: | Thioredoxin superfamily protein | chr4:5230345-5231196 FORWARD LENGTH=126	GO:0008150 GO:0010207	GO:0003674	GO:0009507	NA"
Gma.13076.1.S1_at	salmon	Glyma09g07470.1	AT4G33050.3 | Symbols: EDA39 | calmodulin-binding family protein | chr4:15944604-15946736 REVERSE LENGTH=488	GO:0000165 GO:0002237 GO:0002679 GO:0006569 GO:0006612 GO:0006944 GO:0009581 GO:0009595 GO:0009625 GO:0009627 GO:0009646 GO:0009684 GO:0009697 GO:0009862 GO:0009863 GO:0009867 GO:0010119 GO:0010197 GO:0010200 GO:0010310 GO:0010363 GO:0030968 GO:0031347 GO:0031348 GO:0035556 GO:0042742 GO:0043069 GO:0043900 GO:0045087 GO:0050832	GO:0005516	GO:0005634 GO:0005737	NA"
Gma.13174.1.S1_s_at	magenta	Glyma13g18910.2	AT4G28640.1 | Symbols: IAA11 | indole-3-acetic acid inducible 11 | chr4:14142288-14143755 FORWARD LENGTH=246	GO:0006355 GO:0009733 GO:0010583	GO:0003700 GO:0005515 GO:0046983	GO:0005634 GO:0009506	NA"
Gma.13209.1.S1_at	grey	Glyma02g09830.2	NA	NA	NA	NA	NA"
Gma.13259.1.A1_a_at	magenta
Gma.13307.1.S1_at	red	Glyma01g45200.1	AT1G10020.1 | Symbols: | Protein of unknown function (DUF1005) | chr1:3269939-3271732 REVERSE LENGTH=461	GO:0008150	GO:0003674	GO:0005634	NA"
Gma.13402.1.A1_at	blue	Glyma10g43800.1	AT5G04530.1 | Symbols: KCS19 | 3-ketoacyl-CoA synthase 19 | chr5:1292222-1293616 REVERSE LENGTH=464	GO:0006633 GO:0008152 GO:0008610 GO:0009409 GO:0009416	GO:0003824 GO:0016746 GO:0016747	GO:0005576 GO:0016020	NA"
Gma.13442.1.A1_at	red	Glyma12g30430.1	AT5G22850.1 | Symbols: | Eukaryotic aspartyl protease family protein | chr5:7633717-7636298 REVERSE LENGTH=493	GO:0006508	GO:0004190	GO:0005576	KOG1339"
Gma.13447.1.A1_at	lightgreen	Glyma01g35630.1	AT1G31720.1 | Symbols: | Protein of unknown function (DUF1218) | chr1:11356169-11356960 FORWARD LENGTH=194	GO:0008150	GO:0003674	GO:0005575	NA"
Gma.13574.1.A1_at	blue
Gma.13639.1.S1_at	tan
Gma.13766.1.A1_at	blue	Glyma06g01430.1	AT4G34530.1 | Symbols: CIB1 | cryptochrome-interacting basic-helix-loop-helix 1 | chr4:16498466-16499946 FORWARD LENGTH=335	GO:0006351 GO:0009911	GO:0003677 GO:0003700	GO:0005634	NA"
Gma.13830.2.S1_at	green	Glyma08g27710.2	AT5G59700.1 | Symbols: | Protein kinase superfamily protein | chr5:24052613-24055102 REVERSE LENGTH=829	GO:0006468 GO:0007062 GO:0007131 GO:0009832 GO:0010413 GO:0033044 GO:0042138 GO:0045132 GO:0045492	GO:0004672 GO:0004674 GO:0005524 GO:0016301 GO:0016772	GO:0005886 GO:0009506	KOG1187"
Gma.13830.3.S1_at	green	Glyma08g27710.2	AT5G59700.1 | Symbols: | Protein kinase superfamily protein | chr5:24052613-24055102 REVERSE LENGTH=829	GO:0006468 GO:0007062 GO:0007131 GO:0009832 GO:0010413 GO:0033044 GO:0042138 GO:0045132 GO:0045492	GO:0004672 GO:0004674 GO:0005524 GO:0016301 GO:0016772	GO:0005886 GO:0009506	KOG1187"
Gma.13905.1.A1_at	greenyellow	Glyma11g15105.1	NA	NA	NA	NA	NA"
Gma.14024.1.A1_at	brown	Glyma13g08060.1	AT2G14095.1 | Symbols: | unknown protein; FUNCTIONS IN: molecular_function unknown; INVOLVED IN: biological_process unknown; LOCATED IN: mitochondrion; EXPRESSED IN: 7 plant structures; EXPRESSED DURING: 4 anthesis	C globular stage	petal differentiation and expansion stage; Has 106 Blast hits to 103 proteins in 21 species: Archae - 0; Bacteria - 5; Metazoa - 0; Fungi - 4; Plants - 87; Viruses - 0; Other Eukaryotes - 10 (source: NCBI BLink). | chr2:5932506-5933752 REVERSE LENGTH=234	GO:0008150	GO:0003674
Gma.14174.1.A1_at	red	Glyma05g08311.1	NA	NA	NA	NA	NA"
Gma.1419.1.S1_at	green	Glyma16g04560.4	AT5G18170.1 | Symbols: GDH1 | glutamate dehydrogenase 1 | chr5:6006172-6008248 FORWARD LENGTH=411	GO:0006520 GO:0006807 GO:0009646 GO:0009651 GO:0046686 GO:0055114	GO:0000166 GO:0004353 GO:0005507 GO:0005524 GO:0008270 GO:0016491 GO:0016639 GO:0050897	GO:0005739	KOG2250"
Gma.14216.1.A1_at	cyan	Glyma12g12340.1	AT4G38210.1 | Symbols: ATEXPA20	EXP20	ATEXP20	ATHEXP ALPHA 1.23	EXPA20 | expansin A20 | chr4:17922975-17923821 REVERSE LENGTH=256
Gma.14295.1.S1_at	turquoise	Glyma09g34980.1	AT1G61590.1 | Symbols: | Protein kinase superfamily protein | chr1:22723691-22726022 REVERSE LENGTH=424	GO:0006468 GO:0010413 GO:0045492	GO:0004672 GO:0004674 GO:0005524 GO:0016301 GO:0016772	NA	KOG1187"
Gma.14309.1.S1_at	brown
Gma.1439.1.S1_at	yellow	Glyma04g14800.1	AT3G22370.1 | Symbols: AOX1A	ATAOX1A | alternative oxidase 1A | chr3:7906890-7908416 FORWARD LENGTH=354	GO:0007585 GO:0009409 GO:0031930 GO:0045333 GO:0055114	GO:0009916	GO:0005739 GO:0005740
Gma.144.1.S1_at	yellow	Glyma06g06930.1	AT5G25250.1 | Symbols: | SPFH/Band 7/PHB domain-containing membrane-associated protein family | chr5:8749774-8751430 FORWARD LENGTH=470	GO:0006897 GO:0010324 GO:0071456	GO:0003674	GO:0005768 GO:0005773 GO:0005774 GO:0005886 GO:0009506	KOG2668"
Gma.14626.1.A1_at	pink	Glyma06g10320.2	AT1G58250.1 | Symbols: SAB | Golgi-body localisation protein domain ;RNA pol II promoter Fmp27 protein domain | chr1:21587317-21601373 REVERSE LENGTH=2607	GO:0009723 GO:0009825 GO:0016049	NA	GO:0005576 GO:0005886	KOG1910"
Gma.15091.1.S1_s_at	yellow
Gma.15135.1.S1_at	magenta	Glyma06g44730.1	AT1G53050.1 | Symbols: | Protein kinase superfamily protein | chr1:19772574-19775531 FORWARD LENGTH=694	GO:0006468 GO:0006499	GO:0004672 GO:0004674 GO:0005524 GO:0016301 GO:0016772	GO:0005634 GO:0005886	KOG0600"
Gma.15227.1.S1_s_at	blue	Glyma02g11800.1	AT3G05290.1 | Symbols: PNC1 | peroxisomal adenine nucleotide carrier 1 | chr3:1506129-1507614 REVERSE LENGTH=322	GO:0006635 GO:0006810 GO:0006839 GO:0007031 GO:0009407 GO:0015866 GO:0015867 GO:0043161 GO:0051788 GO:0080024 GO:0080129 GO:0090351	GO:0005347 GO:0015217	GO:0005739 GO:0005743 GO:0005777	KOG0769"
Gma.15247.2.A1_at	blue	Glyma20g33250.1	NA	NA	NA	NA	NA"
Gma.153.1.S1_at	black	Glyma13g36110.2	AT4G31940.1 | Symbols: CYP82C4 | cytochrome P450	family 82	subfamily C	polypeptide 4 | chr4:15452040-15453966 FORWARD LENGTH=524	GO:0010043 GO:0055114 GO:0071281
Gma.153.1.S1_x_at	black	Glyma13g36110.2	AT4G31940.1 | Symbols: CYP82C4 | cytochrome P450	family 82	subfamily C	polypeptide 4 | chr4:15452040-15453966 FORWARD LENGTH=524	GO:0010043 GO:0055114 GO:0071281
Gma.15381.1.S1_at	turquoise	Glyma18g01340.2	AT3G48140.1 | Symbols: | B12D protein | chr3:17778471-17779299 FORWARD LENGTH=88	GO:0010150	GO:0003674	GO:0005739 GO:0005777	NA"
Gma.15468.1.S1_at	brown	Glyma16g33910.1	AT5G36930.1 | Symbols: | Disease resistance protein (TIR-NBS-LRR class) family | chr5:14567771-14571907 REVERSE LENGTH=1188	GO:0006952 GO:0007165	GO:0043531	GO:0005622 GO:0005737	KOG1947"
Gma.15499.1.S1_at	purple
Gma.15541.1.A1_at	turquoise	Glyma10g01680.1	AT1G02610.1 | Symbols: | RING/FYVE/PHD zinc finger superfamily protein | chr1:553181-555854 REVERSE LENGTH=221	NA	GO:0008270	GO:0005737	NA"
Gma.15758.1.A1_at	brown
Gma.15777.1.A1_at	purple	Glyma19g30490.1	NA	NA	NA	NA	NA"
Gma.15809.1.A1_at	grey	Glyma06g07730.1	AT5G11450.1 | Symbols: | Mog1/PsbP/DUF1795-like photosystem II reaction center PsbP family protein | chr5:3654475-3656357 FORWARD LENGTH=297	GO:0000023 GO:0010027 GO:0015979 GO:0019252 GO:0019288 GO:0045036 GO:0045893	GO:0005509	GO:0009507 GO:0009535 GO:0009543 GO:0009579 GO:0031977	NA"
Gma.15814.1.A1_at	brown	Glyma12g32390.1	AT4G03210.1 | Symbols: XTH9 | xyloglucan endotransglucosylase/hydrolase 9 | chr4:1416019-1417197 FORWARD LENGTH=290	GO:0005975 GO:0006073 GO:0010075	GO:0004553 GO:0016762 GO:0016798	GO:0005576 GO:0005618 GO:0048046	NA"
Gma.15867.1.A1_at	blue	Glyma08g06550.1	AT1G11410.1 | Symbols: | S-locus lectin protein kinase family protein | chr1:3841286-3844284 FORWARD LENGTH=845	GO:0006468 GO:0048544	GO:0004672 GO:0004674 GO:0004713 GO:0005524 GO:0016301 GO:0016772 GO:0030246	GO:0005886	KOG1187"
Gma.15881.1.A1_at	lightgreen	Glyma06g12800.2	AT5G42240.1 | Symbols: scpl42 | serine carboxypeptidase-like 42 | chr5:16888717-16890931 FORWARD LENGTH=473	GO:0006508	GO:0004185	GO:0005576 GO:0005618	KOG1282 KOG1283"
Gma.16000.1.S1_at	salmon	Glyma04g32450.3	AT1G18640.2 | Symbols: PSP | 3-phosphoserine phosphatase | chr1:6416524-6418245 REVERSE LENGTH=295	GO:0006564 GO:0008152	GO:0000287 GO:0003824 GO:0004647 GO:0016791	GO:0009507	KOG1615"
Gma.16120.1.A1_at	turquoise	Glyma08g23760.1	AT3G21180.1 | Symbols: ACA9	ATACA9 | autoinhibited Ca(2+)-ATPase 9 | chr3:7425770-7431941 FORWARD LENGTH=1086	GO:0006754 GO:0006812 GO:0006816 GO:0006882 GO:0007338 GO:0008152 GO:0009555 GO:0009624 GO:0009827 GO:0009860 GO:0010584 GO:0048610 GO:0048868 GO:0070588	GO:0000166 GO:0003824 GO:0005388 GO:0005516 GO:0005524 GO:0015662 GO:0046872	GO:0005886 GO:0016020
Gma.16120.1.A1_x_at	turquoise	Glyma08g23760.1	AT3G21180.1 | Symbols: ACA9	ATACA9 | autoinhibited Ca(2+)-ATPase 9 | chr3:7425770-7431941 FORWARD LENGTH=1086	GO:0006754 GO:0006812 GO:0006816 GO:0006882 GO:0007338 GO:0008152 GO:0009555 GO:0009624 GO:0009827 GO:0009860 GO:0010584 GO:0048610 GO:0048868 GO:0070588	GO:0000166 GO:0003824 GO:0005388 GO:0005516 GO:0005524 GO:0015662 GO:0046872	GO:0005886 GO:0016020
Gma.1615.1.S1_at	yellow	Glyma03g28650.1	AT3G10190.1 | Symbols: | Calcium-binding EF-hand family protein | chr3:3155309-3155938 FORWARD LENGTH=209	GO:0008150	GO:0005509	GO:0005886	KOG0027"
Gma.16193.1.S1_x_at	greenyellow	Glyma18g44460.1	AT1G55520.2 | Symbols: TBP2	ATTBP2 | TATA binding protein 2 | chr1:20726150-20727483 REVERSE LENGTH=200	GO:0006352 GO:0006355 GO:0006367	GO:0003677 GO:0005515 GO:0017025	GO:0005634
Gma.1622.1.A1_s_at	turquoise	Glyma05g17470.2	AT5G66900.1 | Symbols: | Disease resistance protein (CC-NBS-LRR class) family | chr5:26714931-26717757 REVERSE LENGTH=809	GO:0006952	GO:0043531	GO:0005634	KOG4658"
Gma.16246.1.A1_at	turquoise	Glyma01g41070.1	AT2G45760.1 | Symbols: BAP2	BAL | BON association protein 2 | chr2:18847125-18847748 REVERSE LENGTH=207	GO:0008150 GO:0009627 GO:0009693 GO:0009697	GO:0003674	GO:0005575
Gma.16260.1.A1_at	brown	Glyma08g04500.2	AT1G18440.1 | Symbols: | Peptidyl-tRNA hydrolase family protein | chr1:6345994-6347686 FORWARD LENGTH=288	GO:0006412 GO:0006783	GO:0004045	GO:0009507	NA"
Gma.16276.2.S1_a_at	brown	Glyma17g05330.1	AT2G27830.1 | Symbols: | unknown protein; BEST Arabidopsis thaliana protein match is: unknown protein (TAIR:AT4G22758.1); Has 131 Blast hits to 131 proteins in 17 species: Archae - 0; Bacteria - 0; Metazoa - 0; Fungi - 0; Plants - 131; Viruses - 0; Other Eukaryotes - 0 (source: NCBI BLink). | chr2:11860734-11861306 FORWARD LENGTH=190	GO:0006914	GO:0003674	GO:0005634	NA"
Gma.16292.2.A1_at	blue	Glyma12g03660.1	AT4G35020.3 | Symbols: RAC3 | RAC-like 3 | chr4:16673176-16674540 FORWARD LENGTH=198	GO:0000226 GO:0000394 GO:0006184 GO:0007015 GO:0007165 GO:0007264 GO:0009086 GO:0009860 GO:0015031	GO:0003924 GO:0005525	GO:0005622 GO:0005634 GO:0005730 GO:0005737 GO:0005819 GO:0005886 GO:0016020 GO:0030427	KOG0393"
Gma.1636.1.S1_at	magenta	Glyma15g40761.1	AT2G32210.1 | Symbols: | unknown protein; BEST Arabidopsis thaliana protein match is: unknown protein (TAIR:AT2G32190.1); Has 214 Blast hits to 214 proteins in 21 species: Archae - 0; Bacteria - 0; Metazoa - 1; Fungi - 10; Plants - 203; Viruses - 0; Other Eukaryotes - 0 (source: NCBI BLink). | chr2:13678077-13678554 FORWARD LENGTH=71	GO:0008150	GO:0003674	NA	NA"
Gma.1636.1.S1_s_at	red	Glyma15g40761.1	AT2G32210.1 | Symbols: | unknown protein; BEST Arabidopsis thaliana protein match is: unknown protein (TAIR:AT2G32190.1); Has 214 Blast hits to 214 proteins in 21 species: Archae - 0; Bacteria - 0; Metazoa - 1; Fungi - 10; Plants - 203; Viruses - 0; Other Eukaryotes - 0 (source: NCBI BLink). | chr2:13678077-13678554 FORWARD LENGTH=71	GO:0008150	GO:0003674	NA	NA"
Gma.1642.1.S1_at	blue	Glyma13g19310.4	AT2G37570.1 | Symbols: SLT1 | HSP20-like chaperones superfamily protein | chr2:15761466-15762950 REVERSE LENGTH=494	GO:0009408 GO:0009644 GO:0042538 GO:0042542	GO:0003674	GO:0005739	NA"
Gma.1642.2.S1_a_at	grey60	Glyma10g04960.4	AT2G37570.1 | Symbols: SLT1 | HSP20-like chaperones superfamily protein | chr2:15761466-15762950 REVERSE LENGTH=494	GO:0009408 GO:0009644 GO:0042538 GO:0042542	GO:0003674	GO:0005739	NA"
Gma.1642.3.S1_s_at	grey60
Gma.16434.1.S1_at	brown	Glyma17g36400.1	AT4G33300.2 | Symbols: ADR1-L1 | ADR1-like 1 | chr4:16051162-16054005 REVERSE LENGTH=816	GO:0006612 GO:0006952 GO:0009963 GO:0010363 GO:0031348 GO:0042742	GO:0043531	GO:0048046	KOG4658"
Gma.16484.1.S1_at	tan	Glyma08g45490.1	AT1G73260.1 | Symbols: ATKTI1	KTI1 | kunitz trypsin inhibitor 1 | chr1:27547410-27548057 REVERSE LENGTH=215	GO:0009651 GO:0009751 GO:0010167 GO:0012501 GO:0015706 GO:0042542 GO:0042742	GO:0004866	GO:0005576 GO:0005739
Gma.1654.1.S1_s_at	red	Glyma15g01690.1	AT1G52360.1 | Symbols: | Coatomer	beta' subunit | chr1:19499282-19505397 FORWARD LENGTH=926	GO:0006094 GO:0006886 GO:0007010 GO:0010498 GO:0016192	GO:0005198	GO:0005737 GO:0005829 GO:0030117 GO:0030126
Gma.16609.1.A1_at	pink
Gma.16663.1.S2_at	yellow	Glyma14g02500.1	AT4G26850.1 | Symbols: VTC2 | mannose-1-phosphate guanylyltransferase (GDP)s;GDP-galactose:mannose-1-phosphate guanylyltransferases;GDP-galactose:glucose-1-phosphate guanylyltransferases;GDP-galactose:myoinositol-1-phosphate guanylyltransferases;glucose-1-phosphate guanylyltransferase | chr4:13499262-13501145 REVERSE LENGTH=442	GO:0009408 GO:0009753 GO:0019853 GO:0042742 GO:0052544	GO:0008928 GO:0010471 GO:0010472 GO:0010473 GO:0010474 GO:0010475 GO:0080046 GO:0080048	GO:0005634	KOG2720"
Gma.16670.1.S1_at	black	Glyma17g16020.1	AT4G17090.1 | Symbols: CT-BMY	BAM3	BMY8 | chloroplast beta-amylase | chr4:9605266-9607250 REVERSE LENGTH=548	GO:0000024 GO:0000272 GO:0005975 GO:0005983 GO:0009409	GO:0003824 GO:0016161 GO:0043169
Gma.16707.2.S1_a_at	red
Gma.16709.2.S1_s_at	black	Glyma15g16780.1	AT4G37340.1 | Symbols: CYP81D3 | cytochrome P450	family 81	subfamily D	polypeptide 3 | chr4:17564953-17566706 REVERSE LENGTH=500	GO:0055114
Gma.16733.2.S1_at	brown	Glyma14g11920.1	AT1G80840.1 | Symbols: WRKY40	ATWRKY40 | WRKY DNA-binding protein 40 | chr1:30383834-30385356 FORWARD LENGTH=302	GO:0000165 GO:0002237 GO:0002679 GO:0006355 GO:0006612 GO:0006944 GO:0009595 GO:0009611 GO:0009612 GO:0009620 GO:0009646 GO:0009695 GO:0009697 GO:0009723 GO:0009738 GO:0009751 GO:0009753 GO:0009862 GO:0009863 GO:0009867 GO:0009873 GO:0010200 GO:0010310 GO:0010363 GO:0016045 GO:0030968 GO:0031347 GO:0031348 GO:0035556 GO:0042742 GO:0043069 GO:0043900 GO:0050691 GO:0050776 GO:0050832	GO:0003700 GO:0005515 GO:0043565	GO:0005634
Gma.1674.1.S1_a_at	green
Gma.16750.2.S1_s_at	yellow
Gma.16811.2.A1_s_at	blue	Glyma17g35710.1	AT1G60060.1 | Symbols: | Serine/threonine-protein kinase WNK (With No Lysine)-related | chr1:22139282-22141585 FORWARD LENGTH=386	GO:0008150	GO:0003674	GO:0005576	NA"
Gma.16812.1.S1_x_at	brown	Glyma15g13500.1	AT2G38380.1 | Symbols: | Peroxidase superfamily protein | chr2:16076443-16078314 FORWARD LENGTH=349	GO:0006979 GO:0009651 GO:0010043 GO:0055114	GO:0004601 GO:0020037	GO:0005576 GO:0009505	NA"
Gma.16830.1.S1_at	yellow	Glyma09g24170.2	AT1G01490.2 | Symbols: | Heavy metal transport/detoxification superfamily protein | chr1:180401-182066 REVERSE LENGTH=177	GO:0030001	GO:0046872	GO:0005634	KOG1603"
Gma.17015.1.S1_at	lightcyan
Gma.17041.1.S1_at	pink	Glyma15g40661.2	AT1G04390.1 | Symbols: | BTB/POZ domain-containing protein | chr1:1179678-1183615 REVERSE LENGTH=849	GO:0008150 GO:0009954 GO:0010227 GO:0048439	NA	GO:0009507	NA"
Gma.17061.1.S1_at	lightgreen	Glyma19g00700.1	AT5G38200.1 | Symbols: | Class I glutamine amidotransferase-like superfamily protein | chr5:15256383-15258474 FORWARD LENGTH=436	GO:0006541	GO:0016787	GO:0005794	NA"
Gma.17141.1.S1_at	brown
Gma.17223.1.S1_at	turquoise	Glyma20g34260.1	AT1G14920.1 | Symbols: GAI	RGA2 | GRAS family transcription factor family protein | chr1:5149414-5151015 FORWARD LENGTH=533	GO:0006808 GO:0009651 GO:0009723 GO:0009737 GO:0009739 GO:0009740 GO:0009845 GO:0009863 GO:0009867 GO:0009938 GO:0010029 GO:0010162 GO:0010187 GO:0010218 GO:0010233 GO:0010325 GO:0042538 GO:0048444 GO:2000033 GO:2000377	GO:0003700 GO:0005515	GO:0005634
Gma.17341.1.S1_at	turquoise	Glyma14g17660.2	AT5G10695.1 | Symbols: | unknown protein; BEST Arabidopsis thaliana protein match is: unknown protein (TAIR:AT5G57123.1); Has 30201 Blast hits to 17322 proteins in 780 species: Archae - 12; Bacteria - 1396; Metazoa - 17338; Fungi - 3422; Plants - 5037; Viruses - 0; Other Eukaryotes - 2996 (source: NCBI BLink). | chr5:3377817-3378020 FORWARD LENGTH=67	GO:0006612 GO:0006944 GO:0008150 GO:0010286 GO:0010363 GO:0030968 GO:0043069	NA	GO:0005576 GO:0005739	NA"
Gma.17426.1.S1_at	blue	Glyma11g08960.1	AT1G20610.1 | Symbols: CYCB2;3 | Cyclin B2;3 | chr1:7135073-7137273 REVERSE LENGTH=429	GO:0000079 GO:0051726	GO:0005515 GO:0016538 GO:0019901	GO:0005634	KOG0653"
Gma.17468.1.S1_at	lightcyan	Glyma05g05450.1	AT4G17600.1 | Symbols: LIL3:1 | Chlorophyll A-B binding family protein | chr4:9803759-9804714 FORWARD LENGTH=262	GO:0006098 GO:0006355 GO:0006364 GO:0006417 GO:0009637 GO:0009657 GO:0009902 GO:0009965 GO:0010027 GO:0010103 GO:0010114 GO:0010207 GO:0010218 GO:0015979 GO:0015995 GO:0019288 GO:0030154 GO:0034660 GO:0045893	GO:0003700	GO:0009507 GO:0009535	NA"
Gma.17469.1.S1_at	turquoise	Glyma16g02960.1	AT2G46400.1 | Symbols: WRKY46	ATWRKY46 | WRKY DNA-binding protein 46 | chr2:19043676-19044754 REVERSE LENGTH=295	GO:0006355 GO:0009627 GO:0009697 GO:0010200	GO:0003700 GO:0043565	GO:0005634 GO:0005730
Gma.17557.1.A1_at	brown	Glyma15g36110.1	AT4G23180.1 | Symbols: CRK10	RLK4 | cysteine-rich RLK (RECEPTOR-like protein kinase) 10 | chr4:12138171-12140780 FORWARD LENGTH=669	GO:0006468 GO:0006995	GO:0004672 GO:0004674 GO:0004713 GO:0005524 GO:0016301 GO:0016772	GO:0005886
Gma.17605.3.S1_at	red	Glyma08g11610.1	AT5G13930.1 | Symbols: CHS	TT4	ATCHS | Chalcone and stilbene synthase family protein | chr5:4488762-4490035 FORWARD LENGTH=395	GO:0006979 GO:0008152 GO:0009058 GO:0009411 GO:0009611 GO:0009629 GO:0009715 GO:0009718 GO:0009733 GO:0009744 GO:0009753 GO:0009813 GO:0009926 GO:0010224 GO:0031540	GO:0003824 GO:0005515 GO:0016210 GO:0016746 GO:0016747
Gma.17627.1.S1_at	greenyellow	Glyma09g29870.2	AT3G17700.1 | Symbols: CNBT1	CNGC20	ATCNGC20 | cyclic nucleotide-binding transporter 1 | chr3:6049074-6052449 FORWARD LENGTH=764	GO:0000165 GO:0006612 GO:0006811 GO:0009595 GO:0009624 GO:0009697 GO:0009862 GO:0009867 GO:0010200 GO:0010310 GO:0010363 GO:0031348 GO:0042742 GO:0043900 GO:0050832 GO:0055085	GO:0005216 GO:0005516 GO:0030551
Gma.17741.1.S1_at	black	Glyma08g18340.1	AT2G32190.1 | Symbols: | unknown protein; BEST Arabidopsis thaliana protein match is: unknown protein (TAIR:AT2G32210.1); Has 218 Blast hits to 218 proteins in 24 species: Archae - 0; Bacteria - 0; Metazoa - 0; Fungi - 16; Plants - 202; Viruses - 0; Other Eukaryotes - 0 (source: NCBI BLink). | chr2:13674588-13675092 FORWARD LENGTH=71	GO:0008150 GO:0010200	GO:0003674	NA	NA"
Gma.17843.1.S1_at	grey	Glyma04g02660.1	AT1G75750.2 | Symbols: GASA1 | GAST1 protein homolog 1 | chr1:28441813-28442284 REVERSE LENGTH=97	GO:0000271 GO:0006569 GO:0009684 GO:0009737 GO:0009739 GO:0009741 GO:0009825 GO:0009826 GO:0009932 GO:0010817 GO:0043481 GO:0048767 GO:0071555	GO:0003674	GO:0005576 GO:0005618 GO:0009505	NA"
Gma.17870.1.A1_at	blue	Glyma12g00760.1	AT1G12260.1 | Symbols: VND4	EMB2749	ANAC007	NAC007 | NAC 007 | chr1:4163058-4164486 REVERSE LENGTH=395	GO:0006355 GO:0009793 GO:0042546 GO:0044036
Gma.17913.1.S1_at	lightgreen	Glyma06g44530.1	AT2G20650.2 | Symbols: | RING/U-box superfamily protein | chr2:8903954-8907017 REVERSE LENGTH=559	NA	GO:0008270	GO:0005886	KOG0828"
Gma.17926.1.S1_a_at	lightgreen	Glyma10g02290.1	AT3G62830.2 | Symbols: UXS2	ATUXS2 | NAD(P)-binding Rossmann-fold superfamily protein | chr3:23232539-23235353 FORWARD LENGTH=445	GO:0009225 GO:0019305 GO:0042732 GO:0044237	GO:0000166 GO:0003824 GO:0008460 GO:0048040 GO:0050662	GO:0000139 GO:0005768 GO:0005794 GO:0005802 GO:0005886 GO:0016020
Gma.17929.1.A1_at	turquoise
Gma.17981.1.S1_at	cyan	Glyma14g40400.1	AT1G75750.2 | Symbols: GASA1 | GAST1 protein homolog 1 | chr1:28441813-28442284 REVERSE LENGTH=97	GO:0000271 GO:0006569 GO:0009684 GO:0009737 GO:0009739 GO:0009741 GO:0009825 GO:0009826 GO:0009932 GO:0010817 GO:0043481 GO:0048767 GO:0071555	GO:0003674	GO:0005576 GO:0005618 GO:0009505	NA"
Gma.17993.1.S1_at	yellow	Glyma05g38130.1	AT4G11650.1 | Symbols: ATOSM34	OSM34 | osmotin 34 | chr4:7025127-7026113 REVERSE LENGTH=244	GO:0009651 GO:0009816 GO:0009817 GO:0051707	NA	GO:0005576
Gma.17993.1.S1_s_at	yellow	Glyma05g38130.1	AT4G11650.1 | Symbols: ATOSM34	OSM34 | osmotin 34 | chr4:7025127-7026113 REVERSE LENGTH=244	GO:0009651 GO:0009816 GO:0009817 GO:0051707	NA	GO:0005576
Gma.18003.1.A1_a_at	lightcyan	Glyma05g05820.1	AT5G47040.1 | Symbols: LON2 | lon protease 2 | chr5:19093356-19098678 REVERSE LENGTH=888	GO:0006200 GO:0006508 GO:0006515 GO:0016485 GO:0016560 GO:0038032 GO:0040007 GO:0048527	GO:0000166 GO:0004176 GO:0004252 GO:0005524 GO:0008236 GO:0017111 GO:0043565	GO:0005777 GO:0005782 GO:0009295 GO:0043233	KOG2004"
Gma.18020.1.S1_at	tan	Glyma02g37090.1	AT1G78290.3 | Symbols: | Protein kinase superfamily protein | chr1:29457457-29458909 REVERSE LENGTH=343	GO:0006468 GO:0006970 GO:0080167	GO:0004672 GO:0004674 GO:0005524 GO:0016301 GO:0016772	GO:0005634 GO:0005737	KOG0583"
Gma.18020.2.S1_a_at	tan	Glyma02g37090.1	AT1G78290.3 | Symbols: | Protein kinase superfamily protein | chr1:29457457-29458909 REVERSE LENGTH=343	GO:0006468 GO:0006970 GO:0080167	GO:0004672 GO:0004674 GO:0005524 GO:0016301 GO:0016772	GO:0005634 GO:0005737	KOG0583"
Gma.18027.1.S1_at	yellow
Gma.18035.1.S1_at	brown	Glyma17g33690.2	AT4G31750.1 | Symbols: WIN2 | HOPW1-1-interacting 2 | chr4:15364657-15367207 REVERSE LENGTH=311	GO:0006470 GO:0042742 GO:0044419	GO:0003824 GO:0004722	GO:0005886 GO:0008287	KOG0698"
Gma.18073.1.S1_at	cyan	Glyma14g37528.1	NA	NA	NA	NA	NA"
Gma.1879.1.S1_at	green	Glyma14g08630.2	AT4G33280.1 | Symbols: | AP2/B3-like transcriptional factor family protein | chr4:16047357-16049310 REVERSE LENGTH=337	GO:0006355	GO:0003677 GO:0003700	GO:0005634 GO:0005773	NA"
Gma.1895.1.A1_at	yellow	Glyma03g20630.1	AT3G25160.1 | Symbols: | ER lumen protein retaining receptor family protein | chr3:9160337-9162023 REVERSE LENGTH=272	GO:0006621 GO:0015031	GO:0004872 GO:0046923	GO:0005739 GO:0016021	KOG3106"
Gma.1917.1.S1_at	red	Glyma08g18690.1	AT1G78380.1 | Symbols: ATGSTU19	GST8	GSTU19 | glutathione S-transferase TAU 19 | chr1:29486659-29487819 REVERSE LENGTH=219	GO:0006094 GO:0006096 GO:0006635 GO:0006979 GO:0009407 GO:0009651 GO:0010583 GO:0016036 GO:0019375 GO:0042631 GO:0043161 GO:0046686 GO:0051788 GO:0080129	GO:0004364 GO:0043295
Gma.1983.1.S1_at	tan	Glyma14g23820.1	AT3G26430.1 | Symbols: | GDSL-like Lipase/Acylhydrolase superfamily protein | chr3:9674419-9675889 FORWARD LENGTH=380	GO:0006629	GO:0004091 GO:0016788	GO:0005576	NA"
Gma.2055.1.S1_at	turquoise	Glyma05g00640.1	AT5G61210.1 | Symbols: SNAP33	ATSNAP33	SNP33	ATSNAP33B | soluble N-ethylmaleimide-sensitive factor adaptor protein 33 | chr5:24624027-24625366 FORWARD LENGTH=300	GO:0000165 GO:0000910 GO:0000911 GO:0002679 GO:0006499 GO:0006612 GO:0006820 GO:0006862 GO:0006888 GO:0006944 GO:0009595 GO:0009611 GO:0009612 GO:0009620 GO:0009625 GO:0009627 GO:0009695 GO:0009697 GO:0009737 GO:0009753 GO:0009862 GO:0009863 GO:0009867 GO:0010200 GO:0010310 GO:0010363 GO:0015696 GO:0015802 GO:0016192 GO:0030968 GO:0031348 GO:0042742 GO:0043069 GO:0043090 GO:0043269 GO:0043900 GO:…
Gma.2230.1.A1_at	blue	Glyma16g30060.1	AT4G23420.2 | Symbols: | NAD(P)-binding Rossmann-fold superfamily protein | chr4:12226288-12228562 FORWARD LENGTH=316	GO:0008152	GO:0000166 GO:0016491	GO:0009507	KOG1208"
Gma.2382.1.S1_at	cyan	Glyma02g26160.1	AT3G45140.1 | Symbols: LOX2	ATLOX2 | lipoxygenase 2 | chr3:16525437-16529233 FORWARD LENGTH=896	GO:0000023 GO:0000096 GO:0006546 GO:0006636 GO:0006733 GO:0006766 GO:0006816 GO:0007030 GO:0008652 GO:0009072 GO:0009106 GO:0009108 GO:0009117 GO:0009269 GO:0009409 GO:0009414 GO:0009416 GO:0009611 GO:0009617 GO:0009620 GO:0009651 GO:0009695 GO:0009737 GO:0009753 GO:0015994 GO:0015995 GO:0016117 GO:0019216 GO:0019252 GO:0019288 GO:0019748 GO:0030003 GO:0031408 GO:0034440 GO:0044272 GO:0051707 GO:…	GO:0005515 GO:0016165	GO:0005737 GO:0009507 GO:0009535 GO:0009570 GO:0009941
Gma.2382.1.S1_s_at	cyan	Glyma02g26160.1	AT3G45140.1 | Symbols: LOX2	ATLOX2 | lipoxygenase 2 | chr3:16525437-16529233 FORWARD LENGTH=896	GO:0000023 GO:0000096 GO:0006546 GO:0006636 GO:0006733 GO:0006766 GO:0006816 GO:0007030 GO:0008652 GO:0009072 GO:0009106 GO:0009108 GO:0009117 GO:0009269 GO:0009409 GO:0009414 GO:0009416 GO:0009611 GO:0009617 GO:0009620 GO:0009651 GO:0009695 GO:0009737 GO:0009753 GO:0015994 GO:0015995 GO:0016117 GO:0019216 GO:0019252 GO:0019288 GO:0019748 GO:0030003 GO:0031408 GO:0034440 GO:0044272 GO:0051707 GO:…	GO:0005515 GO:0016165	GO:0005737 GO:0009507 GO:0009535 GO:0009570 GO:0009941
Gma.2382.1.S1_x_at	cyan	Glyma02g26160.1	AT3G45140.1 | Symbols: LOX2	ATLOX2 | lipoxygenase 2 | chr3:16525437-16529233 FORWARD LENGTH=896	GO:0000023 GO:0000096 GO:0006546 GO:0006636 GO:0006733 GO:0006766 GO:0006816 GO:0007030 GO:0008652 GO:0009072 GO:0009106 GO:0009108 GO:0009117 GO:0009269 GO:0009409 GO:0009414 GO:0009416 GO:0009611 GO:0009617 GO:0009620 GO:0009651 GO:0009695 GO:0009737 GO:0009753 GO:0015994 GO:0015995 GO:0016117 GO:0019216 GO:0019252 GO:0019288 GO:0019748 GO:0030003 GO:0031408 GO:0034440 GO:0044272 GO:0051707 GO:…	GO:0005515 GO:0016165	GO:0005737 GO:0009507 GO:0009535 GO:0009570 GO:0009941
Gma.2435.1.A1_at	pink	Glyma01g01900.8	AT1G32230.1 | Symbols: RCD1	CEO	CEO1	ATP8	AtRCD1 | WWE protein-protein interaction domain protein family | chr1:11613427-11615894 FORWARD LENGTH=589
Gma.2435.1.S1_at	salmon	Glyma01g01900.8	AT1G32230.1 | Symbols: RCD1	CEO	CEO1	ATP8	AtRCD1 | WWE protein-protein interaction domain protein family | chr1:11613427-11615894 FORWARD LENGTH=589
Gma.2449.2.S1_at	midnightblue
Gma.2505.1.S1_a_at	black	Glyma01g31300.1	AT5G01600.1 | Symbols: ATFER1	FER1 | ferretin 1 | chr5:228149-229594 REVERSE LENGTH=255	GO:0000302 GO:0006826 GO:0006879 GO:0009409 GO:0009617 GO:0009908 GO:0010039 GO:0010043 GO:0015979 GO:0042542 GO:0048366 GO:0055072 GO:0055114	GO:0005506 GO:0008199 GO:0016491 GO:0046914	GO:0005739 GO:0009507 GO:0009535 GO:0009570 GO:0009579 GO:0016020
Gma.2505.1.S1_at	black	Glyma01g31300.1	AT5G01600.1 | Symbols: ATFER1	FER1 | ferretin 1 | chr5:228149-229594 REVERSE LENGTH=255	GO:0000302 GO:0006826 GO:0006879 GO:0009409 GO:0009617 GO:0009908 GO:0010039 GO:0010043 GO:0015979 GO:0042542 GO:0048366 GO:0055072 GO:0055114	GO:0005506 GO:0008199 GO:0016491 GO:0046914	GO:0005739 GO:0009507 GO:0009535 GO:0009570 GO:0009579 GO:0016020
Gma.2505.2.S1_x_at	black	Glyma03g06420.1	AT5G01600.1 | Symbols: ATFER1	FER1 | ferretin 1 | chr5:228149-229594 REVERSE LENGTH=255	GO:0000302 GO:0006826 GO:0006879 GO:0009409 GO:0009617 GO:0009908 GO:0010039 GO:0010043 GO:0015979 GO:0042542 GO:0048366 GO:0055072 GO:0055114	GO:0005506 GO:0008199 GO:0016491 GO:0046914	GO:0005739 GO:0009507 GO:0009535 GO:0009570 GO:0009579 GO:0016020
Gma.2573.1.S1_at	brown	Glyma18g17190.1	AT1G27200.1 | Symbols: | Domain of unknown function (DUF23) | chr1:9449812-9451539 REVERSE LENGTH=575	GO:0008150	NA	GO:0005634 GO:0005794	NA"
Gma.2586.1.S1_at	turquoise
Gma.2593.1.S1_s_at	turquoise	Glyma10g33650.1	AT3G09270.1 | Symbols: ATGSTU8	GSTU8 | glutathione S-transferase TAU 8 | chr3:2848407-2849226 REVERSE LENGTH=224	GO:0006635 GO:0009407 GO:0010583 GO:0043161 GO:0046686 GO:0051788 GO:0080129	GO:0004364	GO:0005737
Gma.2606.2.S1_at	green	Glyma09g38220.2	AT5G48380.1 | Symbols: BIR1 | BAK1-interacting receptor-like kinase 1 | chr5:19604584-19606532 REVERSE LENGTH=620	GO:0009627 GO:0009697 GO:0009863 GO:0031347 GO:0031348 GO:0042742 GO:0045087 GO:0060548	GO:0004672 GO:0005515 GO:0016301 GO:0033612	GO:0005886 GO:0009506	KOG1187"
Gma.2666.1.S1_at	brown	Glyma14g39930.1	AT1G76130.1 | Symbols: ATAMY2	AMY2 | alpha-amylase-like 2 | chr1:28561647-28563914 FORWARD LENGTH=413	GO:0005975 GO:0005980	GO:0003824 GO:0004556 GO:0005509 GO:0043169	GO:0005576
Gma.2702.3.S1_a_at	black
Gma.2715.1.S1_at	red	Glyma09g38410.2	AT1G08450.1 | Symbols: CRT3	PSL1	EBS2	AtCRT3 | calreticulin 3 | chr1:2668008-2671800 REVERSE LENGTH=424	GO:0006457 GO:0006995 GO:0009617 GO:0009626 GO:0009627 GO:0009697 GO:0010204 GO:0031347 GO:0034976 GO:0042742 GO:0045087 GO:0046283 GO:0055074
Gma.2718.1.S1_at	purple	Glyma08g20770.1	AT3G21250.2 | Symbols: MRP6	ABCC8 | multidrug resistance-associated protein 6 | chr3:7457668-7463261 REVERSE LENGTH=1464	GO:0006810 GO:0055085	GO:0000166 GO:0005524 GO:0016887 GO:0017111 GO:0042626	GO:0000325 GO:0005774 GO:0005886 GO:0016021
Gma.2772.1.S1_at	yellow	Glyma13g33470.1	NA	NA	NA	NA	NA"
Gma.2776.2.S1_at	blue
Gma.2919.1.S1_at	brown	Glyma03g42270.2	AT2G46850.1 | Symbols: | Protein kinase superfamily protein | chr2:19251083-19253313 FORWARD LENGTH=633	GO:0006468	GO:0004672 GO:0005524 GO:0016772	GO:0009507	KOG1187"
Gma.300.1.A1_s_at	brown	Glyma11g21650.1	AT3G57040.1 | Symbols: ARR9	ATRR4 | response regulator 9 | chr3:21110059-21111228 FORWARD LENGTH=234	GO:0000160 GO:0006355 GO:0007623 GO:0009735 GO:0009736 GO:0009740 GO:0010162	GO:0000156 GO:0005515	GO:0005634
Gma.3111.3.S1_at	salmon
Gma.3124.1.S1_at	greenyellow	Glyma08g16670.1	AT1G53570.3 | Symbols: MAP3KA	MAPKKK3 | mitogen-activated protein kinase kinase kinase 3 | chr1:19987391-19990733 FORWARD LENGTH=608	GO:0006468 GO:0006487	GO:0004672 GO:0004713 GO:0005524 GO:0016301 GO:0016772	GO:0005634
Gma.3124.1.S1_x_at	greenyellow	Glyma08g16670.1	AT1G53570.3 | Symbols: MAP3KA	MAPKKK3 | mitogen-activated protein kinase kinase kinase 3 | chr1:19987391-19990733 FORWARD LENGTH=608	GO:0006468 GO:0006487	GO:0004672 GO:0004713 GO:0005524 GO:0016301 GO:0016772	GO:0005634
Gma.3136.1.S1_at	red
Gma.3149.1.S1_a_at	midnightblue	Glyma02g02777.1	AT2G20142.1 | Symbols: | Toll-Interleukin-Resistance (TIR) domain family protein | chr2:8695387-8696566 FORWARD LENGTH=313	GO:0007165	NA	GO:0005622 GO:0005737	NA"
Gma.3176.1.S1_a_at	blue	Glyma11g14450.4	AT1G07480.2 | Symbols: | Transcription factor IIA	alpha/beta subunit | chr1:2296706-2299215 REVERSE LENGTH=375	GO:0006351 GO:0006367	GO:0003700	GO:0005634 GO:0005672
Gma.3230.2.S1_a_at	pink	Glyma02g02600.1	AT2G02710.2 | Symbols: PLP	PLPA | PAS/LOV protein B | chr2:758812-760608 REVERSE LENGTH=397	GO:0000160 GO:0006355 GO:0006468 GO:0007165 GO:0010155 GO:0023014 GO:0046777	GO:0000155 GO:0004871	GO:0005886
Gma.3259.1.S1_at	turquoise	Glyma15g18580.2	AT5G56960.1 | Symbols: | basic helix-loop-helix (bHLH) DNA-binding family protein | chr5:23038703-23041174 REVERSE LENGTH=466	GO:0006355 GO:0010200	GO:0003677 GO:0003700	GO:0005634	NA"
Gma.3283.1.S1_at	brown	Glyma14g11700.1	AT4G31860.1 | Symbols: | Protein phosphatase 2C family protein | chr4:15406685-15408589 REVERSE LENGTH=357	GO:0006470 GO:0006499 GO:0009610 GO:0016036 GO:0019375 GO:0042631	GO:0003824 GO:0004722	GO:0005634 GO:0005886 GO:0008287	KOG0697"
Gma.3299.1.S1_at	yellow	Glyma02g03420.1	AT1G24100.1 | Symbols: UGT74B1 | UDP-glucosyl transferase 74B1 | chr1:8525547-8527010 REVERSE LENGTH=460	GO:0006569 GO:0008152 GO:0009684 GO:0019761 GO:0042742 GO:0048767 GO:0052544	GO:0008194 GO:0016757 GO:0016758 GO:0047251	GO:0005634	KOG1192"
Gma.3367.1.S1_at	brown	Glyma11g32520.1	AT1G70520.1 | Symbols: CRK2 | cysteine-rich RLK (RECEPTOR-like protein kinase) 2 | chr1:26584888-26587334 REVERSE LENGTH=649	GO:0006457 GO:0006468 GO:0006857 GO:0009408 GO:0009644 GO:0010193 GO:0034976 GO:0042542 GO:0046777	GO:0004672 GO:0004674 GO:0005524 GO:0016301 GO:0016772	GO:0005576 GO:0005886 GO:0009506	KOG1187"
Gma.3422.1.S1_at	green	Glyma08g11580.1	AT4G13830.2 | Symbols: J20 | DNAJ-like 20 | chr4:8011518-8012577 FORWARD LENGTH=197	GO:0006457 GO:0015996	GO:0031072	GO:0005634 GO:0009507	NA"
Gma.3473.1.S1_at	brown	Glyma03g16399.1	AT1G53540.1 | Symbols: | HSP20-like chaperones superfamily protein | chr1:19980510-19980983 FORWARD LENGTH=157	GO:0006457 GO:0009408 GO:0009644 GO:0034976 GO:0042542	NA	GO:0005737	NA"
Gma.349.2.S1_at	brown	Glyma20g33120.2	AT5G04500.1 | Symbols: | glycosyltransferase family protein 47 | chr5:1283604-1286155 FORWARD LENGTH=765	NA	GO:0016757 GO:0016758	GO:0031227	KOG1022"
Gma.3516.1.S1_at	blue
Gma.3519.1.S1_at	brown	Glyma14g09620.1	AT5G59845.1 | Symbols: | Gibberellin-regulated family protein | chr5:24111443-24111808 FORWARD LENGTH=89	GO:0009739	GO:0003674	GO:0005576	NA"
Gma.3531.1.S1_s_at	purple	Glyma12g30620.1	AT2G27830.1 | Symbols: | unknown protein; BEST Arabidopsis thaliana protein match is: unknown protein (TAIR:AT4G22758.1); Has 131 Blast hits to 131 proteins in 17 species: Archae - 0; Bacteria - 0; Metazoa - 0; Fungi - 0; Plants - 131; Viruses - 0; Other Eukaryotes - 0 (source: NCBI BLink). | chr2:11860734-11861306 FORWARD LENGTH=190	GO:0006914	GO:0003674	GO:0005634	NA"
Gma.3539.2.S1_at	red	Glyma09g35760.1	AT3G47420.1 | Symbols: ATPS3	PS3 | phosphate starvation-induced gene 3 | chr3:17472541-17474209 REVERSE LENGTH=523	GO:0008643 GO:0055062 GO:0055085	GO:0005351	GO:0016021
Gma.3578.1.S1_at	purple	Glyma09g25470.1	AT3G48990.1 | Symbols: | AMP-dependent synthetase and ligase family protein | chr3:18159031-18161294 REVERSE LENGTH=514	GO:0010030 GO:0010167 GO:0010214 GO:0015706 GO:0033611 GO:0046482 GO:0046686 GO:0050832	GO:0016208 GO:0050203	GO:0005737 GO:0005739 GO:0009506 GO:0009507 GO:0009570 GO:0048046	KOG1176"
Gma.3578.1.S1_s_at	purple	Glyma09g25470.1	AT3G48990.1 | Symbols: | AMP-dependent synthetase and ligase family protein | chr3:18159031-18161294 REVERSE LENGTH=514	GO:0010030 GO:0010167 GO:0010214 GO:0015706 GO:0033611 GO:0046482 GO:0046686 GO:0050832	GO:0016208 GO:0050203	GO:0005737 GO:0005739 GO:0009506 GO:0009507 GO:0009570 GO:0048046	KOG1176"
Gma.3639.1.S1_at	turquoise	Glyma03g00380.1	AT2G38600.1 | Symbols: | HAD superfamily	subfamily IIIB acid phosphatase | chr2:16145907-16146857 FORWARD LENGTH=251	NA	GO:0003993	NA
Gma.3713.1.S1_s_at	black	Glyma15g27660.1	AT1G17860.1 | Symbols: | Kunitz family trypsin and protease inhibitor protein | chr1:6149343-6149933 FORWARD LENGTH=196	GO:0006457 GO:0009408 GO:0009644 GO:0010167 GO:0015706 GO:0034976 GO:0042542	GO:0004866	GO:0005576 GO:0005618 GO:0048046	NA"
Gma.3812.1.A1_at	magenta	Glyma18g43510.2	AT1G45616.1 | Symbols: AtRLP6	RLP6 | receptor like protein 6 | chr1:17183550-17186534 REVERSE LENGTH=994	GO:0002237 GO:0006952 GO:0007165 GO:0010103 GO:0048443	NA	GO:0016020
Gma.3822.1.A1_at	turquoise	Glyma17g21240.1	AT5G66900.1 | Symbols: | Disease resistance protein (CC-NBS-LRR class) family | chr5:26714931-26717757 REVERSE LENGTH=809	GO:0006952	GO:0043531	GO:0005634	KOG4658"
Gma.3822.2.S1_at	turquoise	Glyma17g21240.1	AT5G66900.1 | Symbols: | Disease resistance protein (CC-NBS-LRR class) family | chr5:26714931-26717757 REVERSE LENGTH=809	GO:0006952	GO:0043531	GO:0005634	KOG4658"
Gma.3858.1.S1_a_at	lightgreen	Glyma08g05940.1	AT1G67940.1 | Symbols: ATNAP3	AtSTAR1	NAP3 | non-intrinsic ABC protein 3 | chr1:25477805-25478667 FORWARD LENGTH=263	GO:0035435	GO:0000166 GO:0005215 GO:0005315 GO:0005524 GO:0016887 GO:0017111
Gma.3858.2.S1_s_at	lightgreen	Glyma08g05940.1	AT1G67940.1 | Symbols: ATNAP3	AtSTAR1	NAP3 | non-intrinsic ABC protein 3 | chr1:25477805-25478667 FORWARD LENGTH=263	GO:0035435	GO:0000166 GO:0005215 GO:0005315 GO:0005524 GO:0016887 GO:0017111
Gma.3881.1.S1_at	green	Glyma02g40290.1	AT2G30490.1 | Symbols: ATC4H	C4H	CYP73A5	REF3 | cinnamate-4-hydroxylase | chr2:12993861-12995683 REVERSE LENGTH=505	GO:0009416 GO:0009555 GO:0009611 GO:0009698 GO:0009699 GO:0009805 GO:0009808 GO:0009963 GO:0032502 GO:0040007 GO:0055114 GO:0080167
Gma.3914.1.S1_at	yellow	Glyma11g36940.2	AT1G27300.1 | Symbols: | unknown protein; Has 54 Blast hits to 54 proteins in 19 species: Archae - 0; Bacteria - 0; Metazoa - 11; Fungi - 6; Plants - 34; Viruses - 0; Other Eukaryotes - 3 (source: NCBI BLink). | chr1:9483324-9484194 FORWARD LENGTH=200	GO:0008150	GO:0005515	GO:0005634 GO:0005768 GO:0005794 GO:0005802	NA"
Gma.3924.1.S1_at	tan	Glyma11g00320.1	AT3G43740.1 | Symbols: | Leucine-rich repeat (LRR) family protein | chr3:15644127-15645446 FORWARD LENGTH=218	GO:0007165	NA	GO:0005886	NA"
Gma.3990.1.S1_at	turquoise	Glyma05g31190.2	AT5G64220.2 | Symbols: | Calmodulin-binding transcription activator protein with CG-1 and Ankyrin domains | chr5:25686434-25691903 FORWARD LENGTH=1050	GO:0006355	GO:0003677 GO:0005516	GO:0005634	NA"
Gma.3990.1.S1_s_at	turquoise
Gma.4009.1.S1_at	cyan	Glyma01g33270.1	AT4G00150.1 | Symbols: HAM3	ATHAM3	LOM3 | GRAS family transcription factor | chr4:57429-59105 REVERSE LENGTH=558	GO:0006355 GO:0007623 GO:0010492 GO:0030154 GO:0048768 GO:0051301	GO:0003700 GO:0005515
Gma.416.1.A1_at	turquoise	Glyma05g00663.1	AT5G07830.1 | Symbols: AtGUS2	GUS2 | glucuronidase 2 | chr5:2504168-2506567 FORWARD LENGTH=543	GO:0009826	GO:0004566 GO:0016798	GO:0005576 GO:0005618 GO:0009505 GO:0016020
Gma.4169.1.S1_at	brown	Glyma05g31520.1	AT4G39700.1 | Symbols: | Heavy metal transport/detoxification superfamily protein | chr4:18424265-18424906 FORWARD LENGTH=158	GO:0030001	GO:0046872	GO:0005737	KOG1603"
Gma.4220.1.A1_at	yellow	Glyma13g38040.1	AT4G03210.1 | Symbols: XTH9 | xyloglucan endotransglucosylase/hydrolase 9 | chr4:1416019-1417197 FORWARD LENGTH=290	GO:0005975 GO:0006073 GO:0010075	GO:0004553 GO:0016762 GO:0016798	GO:0005576 GO:0005618 GO:0048046	NA"
Gma.4222.1.S1_at	red	Glyma06g46680.1	AT1G68620.1 | Symbols: | alpha/beta-Hydrolases superfamily protein | chr1:25766018-25767028 FORWARD LENGTH=336	GO:0008152 GO:0009407 GO:0010200 GO:0010583	GO:0016787	GO:0005634	KOG1515"
Gma.4249.1.S1_at	purple	Glyma03g28490.1	AT2G41380.1 | Symbols: | S-adenosyl-L-methionine-dependent methyltransferases superfamily protein | chr2:17251981-17252886 FORWARD LENGTH=269	GO:0008152 GO:0009407 GO:0010583 GO:0046686	GO:0008168	GO:0005739	KOG3010"
Gma.4297.1.S1_at	yellow	Glyma07g16260.1	AT2G37710.1 | Symbols: RLK | receptor lectin kinase | chr2:15814934-15816961 REVERSE LENGTH=675	GO:0000165 GO:0006355 GO:0006468 GO:0006612 GO:0006995 GO:0009617 GO:0009627 GO:0009697 GO:0009751 GO:0009862 GO:0009867 GO:0010310 GO:0010363 GO:0031347 GO:0031348 GO:0035304 GO:0042742 GO:0043069 GO:0045088 GO:0050832	GO:0004672 GO:0004674 GO:0005524 GO:0016301 GO:0016772	GO:0005886	KOG1187"
Gma.4305.1.S1_at	brown	Glyma10g36680.1	AT1G71695.1 | Symbols: | Peroxidase superfamily protein | chr1:26964359-26966557 FORWARD LENGTH=358	GO:0006979 GO:0010075 GO:0048653 GO:0055114	GO:0004601 GO:0020037	GO:0005576 GO:0005618 GO:0005773 GO:0009505 GO:0009506 GO:0016020	NA"
Gma.4305.2.S1_a_at	tan	Glyma10g36680.1	AT1G71695.1 | Symbols: | Peroxidase superfamily protein | chr1:26964359-26966557 FORWARD LENGTH=358	GO:0006979 GO:0010075 GO:0048653 GO:0055114	GO:0004601 GO:0020037	GO:0005576 GO:0005618 GO:0005773 GO:0009505 GO:0009506 GO:0016020	NA"
Gma.4305.3.S1_a_at	tan	Glyma10g36680.1	AT1G71695.1 | Symbols: | Peroxidase superfamily protein | chr1:26964359-26966557 FORWARD LENGTH=358	GO:0006979 GO:0010075 GO:0048653 GO:0055114	GO:0004601 GO:0020037	GO:0005576 GO:0005618 GO:0005773 GO:0009505 GO:0009506 GO:0016020	NA"
Gma.4331.4.S1_at	yellow	Glyma20g10310.1	AT3G43720.2 | Symbols: | Bifunctional inhibitor/lipid-transfer protein/seed storage 2S albumin superfamily protein | chr3:15615549-15617099 REVERSE LENGTH=191	GO:0000038 GO:0006869 GO:0042335 GO:0042546	GO:0008289	GO:0005886 GO:0016020 GO:0031225	NA"
Gma.4332.1.S1_at	black	Glyma19g33310.1	AT5G42500.1 | Symbols: | Disease resistance-responsive (dirigent-like protein) family protein | chr5:16994359-16994916 REVERSE LENGTH=185	GO:0006952	GO:0003674	GO:0005576	NA"
Gma.4348.2.S1_at	blue	Glyma11g18290.2	AT2G27230.2 | Symbols: LHW | transcription factor-related | chr2:11650895-11653840 FORWARD LENGTH=650	GO:0006342 GO:0006355 GO:0009855 GO:0009887 GO:0009965 GO:0010014 GO:0010051 GO:0010073 GO:0010078 GO:0010479 GO:0016569 GO:0031047 GO:0045893 GO:0048364 GO:0048439 GO:0048519	GO:0003700 GO:0042803	GO:0005634	NA"
Gma.4348.2.S1_s_at	blue	Glyma11g18290.2	AT2G27230.2 | Symbols: LHW | transcription factor-related | chr2:11650895-11653840 FORWARD LENGTH=650	GO:0006342 GO:0006355 GO:0009855 GO:0009887 GO:0009965 GO:0010014 GO:0010051 GO:0010073 GO:0010078 GO:0010479 GO:0016569 GO:0031047 GO:0045893 GO:0048364 GO:0048439 GO:0048519	GO:0003700 GO:0042803	GO:0005634	NA"
Gma.4348.2.S1_x_at	blue	Glyma11g18290.2	AT2G27230.2 | Symbols: LHW | transcription factor-related | chr2:11650895-11653840 FORWARD LENGTH=650	GO:0006342 GO:0006355 GO:0009855 GO:0009887 GO:0009965 GO:0010014 GO:0010051 GO:0010073 GO:0010078 GO:0010479 GO:0016569 GO:0031047 GO:0045893 GO:0048364 GO:0048439 GO:0048519	GO:0003700 GO:0042803	GO:0005634	NA"
Gma.4348.3.S1_at	blue	Glyma11g18290.2	AT2G27230.2 | Symbols: LHW | transcription factor-related | chr2:11650895-11653840 FORWARD LENGTH=650	GO:0006342 GO:0006355 GO:0009855 GO:0009887 GO:0009965 GO:0010014 GO:0010051 GO:0010073 GO:0010078 GO:0010479 GO:0016569 GO:0031047 GO:0045893 GO:0048364 GO:0048439 GO:0048519	GO:0003700 GO:0042803	GO:0005634	NA"
Gma.4374.1.S1_at	yellow	Glyma07g04470.1	AT5G07990.1 | Symbols: TT7	CYP75B1	D501 | Cytochrome P450 superfamily protein | chr5:2560437-2562859 FORWARD LENGTH=513	GO:0009411 GO:0009718 GO:0009733 GO:0009744 GO:0009813 GO:0010224 GO:0055114	GO:0005506 GO:0009055 GO:0016705 GO:0016711 GO:0019825 GO:0020037
Gma.4400.1.S1_at	brown	Glyma19g26400.1	AT5G13080.1 | Symbols: WRKY75	ATWRKY75 | WRKY DNA-binding protein 75 | chr5:4149928-4151019 REVERSE LENGTH=145	GO:0006355 GO:0009723 GO:0016036 GO:0019375 GO:0032107 GO:0042631 GO:0043620 GO:0048527	GO:0003700 GO:0043565	GO:0005634
Gma.4438.1.S1_at	yellow	Glyma06g14190.1	AT5G24530.1 | Symbols: DMR6 | 2-oxoglutarate (2OG) and Fe(II)-dependent oxygenase superfamily protein | chr5:8378964-8383154 FORWARD LENGTH=341	GO:0000165 GO:0001666 GO:0006612 GO:0009595 GO:0009617 GO:0009620 GO:0009627 GO:0009697 GO:0009813 GO:0009862 GO:0009867 GO:0010200 GO:0010310 GO:0010363 GO:0031347 GO:0031348 GO:0034976 GO:0042742 GO:0043900 GO:0045087 GO:0050832 GO:0055114	GO:0016491 GO:0016706	GO:0005737	KOG0143"
Gma.4438.2.S1_a_at	yellow	Glyma06g14190.1	AT5G24530.1 | Symbols: DMR6 | 2-oxoglutarate (2OG) and Fe(II)-dependent oxygenase superfamily protein | chr5:8378964-8383154 FORWARD LENGTH=341	GO:0000165 GO:0001666 GO:0006612 GO:0009595 GO:0009617 GO:0009620 GO:0009627 GO:0009697 GO:0009813 GO:0009862 GO:0009867 GO:0010200 GO:0010310 GO:0010363 GO:0031347 GO:0031348 GO:0034976 GO:0042742 GO:0043900 GO:0045087 GO:0050832 GO:0055114	GO:0016491 GO:0016706	GO:0005737	KOG0143"
Gma.4438.2.S1_at	yellow	Glyma04g40600.3	AT5G24530.1 | Symbols: DMR6 | 2-oxoglutarate (2OG) and Fe(II)-dependent oxygenase superfamily protein | chr5:8378964-8383154 FORWARD LENGTH=341	GO:0000165 GO:0001666 GO:0006612 GO:0009595 GO:0009617 GO:0009620 GO:0009627 GO:0009697 GO:0009813 GO:0009862 GO:0009867 GO:0010200 GO:0010310 GO:0010363 GO:0031347 GO:0031348 GO:0034976 GO:0042742 GO:0043900 GO:0045087 GO:0050832 GO:0055114	GO:0016491 GO:0016706	GO:0005737	KOG0143"
Gma.4438.3.S1_x_at	yellow	Glyma06g14190.1	AT5G24530.1 | Symbols: DMR6 | 2-oxoglutarate (2OG) and Fe(II)-dependent oxygenase superfamily protein | chr5:8378964-8383154 FORWARD LENGTH=341	GO:0000165 GO:0001666 GO:0006612 GO:0009595 GO:0009617 GO:0009620 GO:0009627 GO:0009697 GO:0009813 GO:0009862 GO:0009867 GO:0010200 GO:0010310 GO:0010363 GO:0031347 GO:0031348 GO:0034976 GO:0042742 GO:0043900 GO:0045087 GO:0050832 GO:0055114	GO:0016491 GO:0016706	GO:0005737	KOG0143"
Gma.4438.4.S1_x_at	yellow	Glyma04g40600.3	AT5G24530.1 | Symbols: DMR6 | 2-oxoglutarate (2OG) and Fe(II)-dependent oxygenase superfamily protein | chr5:8378964-8383154 FORWARD LENGTH=341	GO:0000165 GO:0001666 GO:0006612 GO:0009595 GO:0009617 GO:0009620 GO:0009627 GO:0009697 GO:0009813 GO:0009862 GO:0009867 GO:0010200 GO:0010310 GO:0010363 GO:0031347 GO:0031348 GO:0034976 GO:0042742 GO:0043900 GO:0045087 GO:0050832 GO:0055114	GO:0016491 GO:0016706	GO:0005737	KOG0143"
Gma.4518.1.A1_at	grey60	Glyma11g38080.2	AT1G34370.1 | Symbols: STOP1 | C2H2 and C2HC zinc fingers superfamily protein | chr1:12551002-12552501 FORWARD LENGTH=499	GO:0006355 GO:0010044 GO:0010447	GO:0003676 GO:0003700 GO:0008270	GO:0005622 GO:0005634	NA"
Gma.4526.1.S1_at	turquoise	Glyma10g05210.1	AT3G53600.1 | Symbols: | C2H2-type zinc finger family protein | chr3:19875532-19876059 FORWARD LENGTH=175	GO:0002679 GO:0006355 GO:0010200 GO:0035556	GO:0003676 GO:0003700 GO:0008270	GO:0005634	NA"
Gma.46.1.S1_at	brown	Glyma11g36010.4	AT5G10030.2 | Symbols: TGA4 | TGACG motif-binding factor 4 | chr5:3137648-3139295 REVERSE LENGTH=364	GO:0006355 GO:0006857 GO:0009409 GO:0009410 GO:0030968 GO:0042742	GO:0003677 GO:0003700 GO:0005515 GO:0005516	GO:0005634	NA"
Gma.4757.1.A1_at	blue	Glyma15g03920.1	AT5G12870.1 | Symbols: ATMYB46	MYB46 | myb domain protein 46 | chr5:4062939-4064939 REVERSE LENGTH=280	GO:0006355 GO:0009751 GO:0009832 GO:0009834 GO:0010413 GO:0045492 GO:0045893 GO:0050832 GO:1901348 GO:2000652	GO:0003677 GO:0003700	GO:0005634
Gma.4760.1.A1_at	blue	Glyma11g11100.5	AT3G19850.1 | Symbols: | Phototropic-responsive NPH3 family protein | chr3:6898383-6901157 REVERSE LENGTH=554	GO:0009416 GO:0009637 GO:0010155 GO:0046777	GO:0004871	GO:0005886	NA"
Gma.4874.1.A1_at	cyan	Glyma09g06160.1	AT2G18890.1 | Symbols: | Protein kinase superfamily protein | chr2:8184027-8186685 FORWARD LENGTH=392	GO:0006468	GO:0004672 GO:0004674 GO:0005524 GO:0016301 GO:0016772	GO:0005634	KOG1187"
Gma.4884.2.S1_a_at	lightcyan
Gma.4924.1.A1_at	blue	Glyma01g22510.1	AT1G25580.1 | Symbols: SOG1	ANAC008 | NAC (No Apical Meristem) domain transcriptional regulator superfamily protein | chr1:8997064-8999600 REVERSE LENGTH=449	GO:0000077 GO:0006355 GO:0007275 GO:0010332 GO:0040020	GO:0003677 GO:0003700	GO:0005634
Gma.4924.2.S1_at	turquoise	Glyma01g22510.1	AT1G25580.1 | Symbols: SOG1	ANAC008 | NAC (No Apical Meristem) domain transcriptional regulator superfamily protein | chr1:8997064-8999600 REVERSE LENGTH=449	GO:0000077 GO:0006355 GO:0007275 GO:0010332 GO:0040020	GO:0003677 GO:0003700	GO:0005634
Gma.4984.1.A1_at	blue	Glyma10g41580.1	AT1G15080.1 | Symbols: ATPAP2	ATLPP2	LPP2 | lipid phosphate phosphatase 2 | chr1:5188080-5189476 FORWARD LENGTH=290	GO:0009738	GO:0003824 GO:0003993 GO:0008195
Gma.4984.1.A1_x_at	blue	Glyma10g41580.1	AT1G15080.1 | Symbols: ATPAP2	ATLPP2	LPP2 | lipid phosphate phosphatase 2 | chr1:5188080-5189476 FORWARD LENGTH=290	GO:0009738	GO:0003824 GO:0003993 GO:0008195
Gma.5064.1.S1_at	turquoise	Glyma14g05350.1	AT1G05010.1 | Symbols: EFE	ACO4	EAT1 | ethylene-forming enzyme | chr1:1431419-1432695 REVERSE LENGTH=323	GO:0000165 GO:0006612 GO:0009595 GO:0009620 GO:0009693 GO:0009697 GO:0009862 GO:0009867 GO:0010200 GO:0010310 GO:0010363 GO:0030003 GO:0031348 GO:0042742 GO:0043900 GO:0050832 GO:0055114 GO:0070838 GO:0071398	GO:0009815 GO:0016491 GO:0016706
Gma.5140.1.A1_at	turquoise	Glyma07g08000.2	AT2G45830.1 | Symbols: DTA2 | downstream target of AGL15 2 | chr2:18866324-18868344 FORWARD LENGTH=523	GO:0008150	GO:0003674	GO:0005576 GO:0005634	KOG2458"
Gma.5251.2.S1_at	purple	Glyma04g41490.1	AT5G53420.1 | Symbols: | CCT motif family protein | chr5:21673683-21675469 FORWARD LENGTH=264	GO:0008150	GO:0003674	GO:0005634	NA"
Gma.5255.1.S1_at	turquoise	Glyma15g18640.1	AT4G33050.3 | Symbols: EDA39 | calmodulin-binding family protein | chr4:15944604-15946736 REVERSE LENGTH=488	GO:0000165 GO:0002237 GO:0002679 GO:0006569 GO:0006612 GO:0006944 GO:0009581 GO:0009595 GO:0009625 GO:0009627 GO:0009646 GO:0009684 GO:0009697 GO:0009862 GO:0009863 GO:0009867 GO:0010119 GO:0010197 GO:0010200 GO:0010310 GO:0010363 GO:0030968 GO:0031347 GO:0031348 GO:0035556 GO:0042742 GO:0043069 GO:0043900 GO:0045087 GO:0050832	GO:0005516	GO:0005634 GO:0005737	NA"
Gma.5272.1.S1_at	blue	Glyma15g17030.2	AT5G42400.1 | Symbols: ATXR7	SDG25 | SET domain protein 25 | chr5:16954469-16960671 REVERSE LENGTH=1423	GO:0009909 GO:0010228 GO:0010452 GO:0051568	NA	GO:0005634 GO:0005737
Gma.5346.1.S1_x_at	lightcyan	Glyma01g01900.8	AT1G32230.1 | Symbols: RCD1	CEO	CEO1	ATP8	AtRCD1 | WWE protein-protein interaction domain protein family | chr1:11613427-11615894 FORWARD LENGTH=589
Gma.5346.2.S1_a_at	lightcyan	Glyma09g34000.4	AT1G32230.1 | Symbols: RCD1	CEO	CEO1	ATP8	AtRCD1 | WWE protein-protein interaction domain protein family | chr1:11613427-11615894 FORWARD LENGTH=589
Gma.5347.1.S1_at	tan
Gma.5443.2.S1_a_at	pink
Gma.5606.1.S1_at	magenta
Gma.5675.3.S1_at	yellow	Glyma09g34880.1	AT5G07840.1 | Symbols: | Ankyrin repeat family protein | chr5:2506764-2507291 REVERSE LENGTH=175	GO:0008150	NA	NA	NA"
Gma.5725.1.S1_at	yellow
Gma.5725.1.S1_s_at	yellow	Glyma15g13560.1	AT5G06730.1 | Symbols: | Peroxidase superfamily protein | chr5:2080207-2081621 REVERSE LENGTH=358	GO:0006979 GO:0055114	GO:0004601 GO:0020037	GO:0005576 GO:0005774	NA"
Gma.5804.1.S1_at	turquoise	Glyma02g36446.1	AT5G58160.1 | Symbols: | actin binding | chr5:23533724-23539465 FORWARD LENGTH=1324	GO:0007015 GO:0016043 GO:0030036	GO:0003779	GO:0005737	KOG1922"
Gma.5813.1.S1_at	yellow	Glyma09g33560.1	NA	NA	NA	NA	NA"
Gma.5963.1.S1_at	brown	Glyma07g34870.1	AT1G76430.1 | Symbols: PHT1;9 | phosphate transporter 1;9 | chr1:28679115-28681874 REVERSE LENGTH=532	GO:0006817	GO:0005351 GO:0015114 GO:0015144 GO:0015415	GO:0005886 GO:0009507 GO:0016020	KOG0252"
Gma.5971.1.S1_at	brown	Glyma11g07670.1	AT5G66390.1 | Symbols: | Peroxidase superfamily protein | chr5:26516063-26517329 REVERSE LENGTH=336	GO:0006979 GO:0055114	GO:0004601 GO:0020037	GO:0005576	NA"
Gma.5980.1.S1_at	brown	Glyma16g34390.1	AT3G17700.1 | Symbols: CNBT1	CNGC20	ATCNGC20 | cyclic nucleotide-binding transporter 1 | chr3:6049074-6052449 FORWARD LENGTH=764	GO:0000165 GO:0006612 GO:0006811 GO:0009595 GO:0009624 GO:0009697 GO:0009862 GO:0009867 GO:0010200 GO:0010310 GO:0010363 GO:0031348 GO:0042742 GO:0043900 GO:0050832 GO:0055085	GO:0005216 GO:0005516 GO:0030551
Gma.5986.1.S1_at	brown	Glyma13g06490.1	AT3G51550.1 | Symbols: FER | Malectin/receptor-like protein kinase family protein | chr3:19117877-19120564 REVERSE LENGTH=895	GO:0000902 GO:0006007 GO:0006096 GO:0006468 GO:0006833 GO:0006972 GO:0007030 GO:0009266 GO:0009651 GO:0009791 GO:0010193 GO:0010483 GO:0016049 GO:0030244 GO:0046686 GO:0046777 GO:0048193 GO:0048767 GO:0050832	GO:0004672 GO:0004674 GO:0005524 GO:0016301 GO:0016772	GO:0005576 GO:0005886 GO:0009506 GO:0016020 GO:0043680	KOG1187"
Gma.6010.1.S1_s_at	yellow	Glyma12g02355.1	NA	NA	NA	NA	NA"
Gma.6089.1.S1_at	turquoise	Glyma01g17590.1	NA	NA	NA	NA	NA"
Gma.6130.2.A1_at	greenyellow	Glyma08g16715.1	AT5G13000.1 | Symbols: ATGSL12	gsl12 | glucan synthase-like 12 | chr5:4110445-4121202 REVERSE LENGTH=1955	GO:0000226 GO:0000911 GO:0006075 GO:0006346 GO:0006944 GO:0007267 GO:0009556 GO:0009616 GO:0010267 GO:0016246 GO:0031048 GO:0035196 GO:0051567 GO:0052543	GO:0003843 GO:0016757	GO:0000148 GO:0005886 GO:0016020
Gma.6244.1.S1_at	brown	Glyma02g43830.1	AT1G05060.1 | Symbols: | unknown protein; Has 34 Blast hits to 34 proteins in 13 species: Archae - 0; Bacteria - 0; Metazoa - 0; Fungi - 0; Plants - 34; Viruses - 0; Other Eukaryotes - 0 (source: NCBI BLink). | chr1:1451255-1452858 REVERSE LENGTH=253	GO:0042991	GO:0003674	GO:0009507	NA"
Gma.6256.1.S1_s_at	pink
Gma.6312.1.S1_s_at	greenyellow	Glyma02g00340.1	AT5G17540.1 | Symbols: | HXXXD-type acyl-transferase family protein | chr5:5782061-5783682 REVERSE LENGTH=461	NA	GO:0016747	GO:0005737	NA"
Gma.633.1.S1_at	blue	Glyma06g15870.1	AT1G53570.4 | Symbols: MAP3KA | mitogen-activated protein kinase kinase kinase 3 | chr1:19987391-19990733 FORWARD LENGTH=608	GO:0006468 GO:0006487	GO:0004672 GO:0004713 GO:0005524 GO:0016301 GO:0016772	GO:0005634	KOG0198"
Gma.633.2.S1_at	green	Glyma06g15870.1	AT1G53570.4 | Symbols: MAP3KA | mitogen-activated protein kinase kinase kinase 3 | chr1:19987391-19990733 FORWARD LENGTH=608	GO:0006468 GO:0006487	GO:0004672 GO:0004713 GO:0005524 GO:0016301 GO:0016772	GO:0005634	KOG0198"
Gma.6368.1.S1_at	greenyellow	Glyma14g20110.1	AT5G24810.1 | Symbols: | ABC1 family protein | chr5:8516902-8522616 REVERSE LENGTH=1009	GO:0009244 GO:0030968	GO:0016772	GO:0005783 GO:0005794 GO:0005886	KOG1235"
Gma.6388.1.S1_at	lightcyan	Glyma17g08070.1	AT5G57910.1 | Symbols: | unknown protein; BEST Arabidopsis thaliana protein match is: unknown protein (TAIR:AT4G30630.1); Has 30201 Blast hits to 17322 proteins in 780 species: Archae - 12; Bacteria - 1396; Metazoa - 17338; Fungi - 3422; Plants - 5037; Viruses - 0; Other Eukaryotes - 2996 (source: NCBI BLink). | chr5:23451259-23452463 REVERSE LENGTH=207	GO:0006914 GO:0008150 GO:0016036 GO:0019375 GO:0042631	GO:0003674	GO:0005634	NA"
Gma.6494.1.S1_at	turquoise	Glyma17g11470.1	AT2G12646.1 | Symbols: | PLATZ transcription factor family protein | chr2:5167179-5169022 REVERSE LENGTH=256	GO:0008150	GO:0003674	GO:0005575	NA"
Gma.6494.2.A1_at	turquoise	Glyma17g11470.1	AT2G12646.1 | Symbols: | PLATZ transcription factor family protein | chr2:5167179-5169022 REVERSE LENGTH=256	GO:0008150	GO:0003674	GO:0005575	NA"
Gma.6498.1.A1_at	purple	Glyma11g03500.1	AT4G16563.1 | Symbols: | Eukaryotic aspartyl protease family protein | chr4:9329933-9331432 REVERSE LENGTH=499	GO:0006508	GO:0004190	GO:0005576 GO:0009505	KOG1339"
Gma.6555.1.S1_at	midnightblue	Glyma07g39630.1	AT5G47530.1 | Symbols: | Auxin-responsive family protein | chr5:19281471-19282870 FORWARD LENGTH=395	GO:0007275 GO:0010413 GO:0045492	NA	GO:0005886 GO:0016020 GO:0016021	KOG4293"
Gma.6558.1.S1_s_at	blue	Glyma06g11120.1	AT1G36160.2 | Symbols: ACC1 | acetyl-CoA carboxylase 1 | chr1:13534196-13543773 FORWARD LENGTH=2254	GO:0006094 GO:0007010 GO:0009630 GO:0009631 GO:0009735 GO:0009793 GO:0009933 GO:0010072 GO:0010498 GO:0030497 GO:0048364 GO:0048367	GO:0003824 GO:0003989 GO:0004075 GO:0005524 GO:0016874 GO:0046872	GO:0005737 GO:0005886	KOG0368"
Gma.6640.1.S1_at	brown	Glyma02g05930.1	AT5G66390.1 | Symbols: | Peroxidase superfamily protein | chr5:26516063-26517329 REVERSE LENGTH=336	GO:0006979 GO:0055114	GO:0004601 GO:0020037	GO:0005576	NA"
Gma.6684.1.S1_at	black	Glyma18g01890.1	AT5G65280.1 | Symbols: GCL1 | GCR2-like 1 | chr5:26086129-26088069 REVERSE LENGTH=433	NA	GO:0003824	GO:0005737 GO:0019898	KOG2787"
Gma.6709.1.S1_at	blue	Glyma01g32400.1	AT5G58380.1 | Symbols: CIPK10	PKS2	SIP1	SNRK3.8 | SOS3-interacting protein 1 | chr5:23597092-23598531 REVERSE LENGTH=479	GO:0006468 GO:0007165
Gma.6727.1.S1_at	black	Glyma11g06690.1	AT3G26300.1 | Symbols: CYP71B34 | cytochrome P450	family 71	subfamily B	polypeptide 34 | chr3:9639199-9640866 REVERSE LENGTH=500	GO:0055114
Gma.6802.1.A1_at	black	Glyma19g45230.1	AT1G53920.1 | Symbols: GLIP5 | GDSL-motif lipase 5 | chr1:20137725-20139637 FORWARD LENGTH=385	GO:0006629 GO:0006865 GO:0015824	GO:0004091 GO:0016298 GO:0016788	GO:0005576	NA"
Gma.6812.2.S1_a_at	turquoise	Glyma11g35050.1	AT2G40000.1 | Symbols: HSPRO2	ATHSPRO2 | ortholog of sugar beet HS1 PRO-1 2 | chr2:16700649-16701956 REVERSE LENGTH=435	GO:0006979 GO:0009646 GO:0009751 GO:0009816 GO:0010200	GO:0005515	GO:0005739
Gma.6884.1.A1_at	blue	Glyma08g14970.1	AT2G21960.1 | Symbols: | unknown protein; LOCATED IN: chloroplast; EXPRESSED IN: 22 plant structures; EXPRESSED DURING: 13 growth stages; BEST Arabidopsis thaliana protein match is: unknown protein (TAIR:AT1G56180.1); Has 224 Blast hits to 222 proteins in 59 species: Archae - 0; Bacteria - 65; Metazoa - 0; Fungi - 0; Plants - 134; Viruses - 0; Other Eukaryotes - 25 (source: NCBI BLink). | chr2:93…	GO:0006098	NA	GO:0009507 GO:0009534	NA"
Gma.6999.1.S1_s_at	red	Glyma17g03365.1	AT1G24020.2 | Symbols: MLP423 | MLP-like protein 423 | chr1:8500653-8501458 REVERSE LENGTH=155	GO:0006952 GO:0016556	NA	GO:0009507 GO:0016020	NA"
Gma.6999.1.S1_x_at	red
Gma.6999.2.S1_s_at	red
Gma.7226.4.S1_a_at	turquoise	Glyma08g41960.1	AT2G30860.1 | Symbols: ATGSTF9	GLUTTR	ATGSTF7	GSTF9 | glutathione S-transferase PHI 9 | chr2:13139132-13140057 FORWARD LENGTH=215	GO:0006546 GO:0006569 GO:0006952 GO:0006970 GO:0009407 GO:0009627 GO:0009684 GO:0010043 GO:0031347 GO:0042742 GO:0046686
Gma.73.1.S1_at	blue	Glyma04g41100.1	NA	NA	NA	NA	NA"
Gma.7410.1.S1_at	red	Glyma06g40790.1	AT1G60710.1 | Symbols: ATB2 | NAD(P)-linked oxidoreductase superfamily protein | chr1:22355073-22356627 REVERSE LENGTH=345	GO:0006094 GO:0006096 GO:0009611 GO:0009651 GO:0009805 GO:0009963 GO:0046686 GO:0055114	GO:0016491	GO:0005737 GO:0005829	KOG1575"
Gma.7422.1.S1_at	brown	Glyma11g01010.1	AT3G22600.1 | Symbols: | Bifunctional inhibitor/lipid-transfer protein/seed storage 2S albumin superfamily protein | chr3:8006711-8007397 REVERSE LENGTH=170	GO:0006869 GO:0010167 GO:0015706	GO:0008289	GO:0005886 GO:0031225	NA"
Gma.7423.1.S1_a_at	red	Glyma11g31310.1	AT3G48990.1 | Symbols: | AMP-dependent synthetase and ligase family protein | chr3:18159031-18161294 REVERSE LENGTH=514	GO:0010030 GO:0010167 GO:0010214 GO:0015706 GO:0033611 GO:0046482 GO:0046686 GO:0050832	GO:0016208 GO:0050203	GO:0005737 GO:0005739 GO:0009506 GO:0009507 GO:0009570 GO:0048046	KOG1176"
Gma.7423.2.S1_a_at	red	Glyma11g31310.1	AT3G48990.1 | Symbols: | AMP-dependent synthetase and ligase family protein | chr3:18159031-18161294 REVERSE LENGTH=514	GO:0010030 GO:0010167 GO:0010214 GO:0015706 GO:0033611 GO:0046482 GO:0046686 GO:0050832	GO:0016208 GO:0050203	GO:0005737 GO:0005739 GO:0009506 GO:0009507 GO:0009570 GO:0048046	KOG1176"
Gma.744.1.S1_at	yellow	Glyma01g43420.1	AT4G11070.1 | Symbols: WRKY41	AtWRKY41 | WRKY family transcription factor | chr4:6759303-6760763 FORWARD LENGTH=313	GO:0006355	GO:0003700 GO:0043565	GO:0005634
Gma.7489.1.A1_at	yellow	Glyma19g30850.1	AT1G28110.2 | Symbols: SCPL45 | serine carboxypeptidase-like 45 | chr1:9804153-9806832 REVERSE LENGTH=461	GO:0006508	GO:0004185	GO:0005576 GO:0009505 GO:0009506	KOG1282"
Gma.752.1.A1_at	purple	Glyma07g32690.1	AT1G68810.1 | Symbols: | basic helix-loop-helix (bHLH) DNA-binding superfamily protein | chr1:25861289-25862882 FORWARD LENGTH=368	GO:0006355	GO:0003677 GO:0003700	GO:0005634	NA"
Gma.7522.1.S1_at	blue
Gma.7559.1.S1_s_at	tan	Glyma04g14361.1	NA	NA	NA	NA	NA"
Gma.7607.1.A1_at	green	Glyma04g40080.1	AT3G56370.1 | Symbols: | Leucine-rich repeat protein kinase family protein | chr3:20899403-20902390 REVERSE LENGTH=964	GO:0000272 GO:0005982 GO:0006468 GO:0007169 GO:0007389 GO:0008356 GO:0008361 GO:0009664 GO:0009832 GO:0009926 GO:0010015 GO:0010075 GO:0040007 GO:0048653	GO:0004672 GO:0004674 GO:0005515 GO:0005524 GO:0016301 GO:0016772	GO:0005886	KOG1187"
Gma.7637.2.S1_at	greenyellow	Glyma07g01211.1	AT5G56890.1 | Symbols: | Protein kinase superfamily protein | chr5:23010801-23015559 REVERSE LENGTH=1113	GO:0006468	GO:0004672 GO:0004674 GO:0004713 GO:0005524 GO:0016301 GO:0016772	GO:0005886	KOG1187"
Gma.772.1.S1_at	turquoise
Gma.7726.1.A1_at	yellow	Glyma06g40330.1	AT4G27280.1 | Symbols: | Calcium-binding EF-hand family protein | chr4:13663770-13664162 REVERSE LENGTH=130	GO:0009611 GO:0009612 GO:0010200 GO:0080167	GO:0005509	GO:0005886	NA"
Gma.7728.1.S1_at	turquoise	Glyma08g37670.1	AT4G15560.1 | Symbols: CLA1	DEF	CLA	DXS	DXPS2 | Deoxyxylulose-5-phosphate synthase | chr4:8884218-8887254 FORWARD LENGTH=717
Gma.7737.1.S1_at	brown	Glyma10g41340.1	AT1G15170.1 | Symbols: | MATE efflux family protein | chr1:5220690-5222756 FORWARD LENGTH=481	GO:0006855 GO:0055085	GO:0005215 GO:0015238 GO:0015297	GO:0005886 GO:0009507 GO:0016020	KOG1347"
Gma.7738.1.A1_at	red	Glyma13g29760.1	AT4G18880.1 | Symbols: AT-HSFA4A	HSF A4A | heat shock transcription factor A4A | chr4:10347769-10349051 REVERSE LENGTH=401	GO:0002679 GO:0006355 GO:0009408 GO:0010200 GO:0035556	GO:0003677 GO:0003700 GO:0043565	GO:0005634
Gma.7779.1.S1_at	grey60	Glyma19g40720.1	AT3G62270.1 | Symbols: | HCO3- transporter family | chr3:23042528-23045633 REVERSE LENGTH=703	GO:0006820 GO:0006826 GO:0010106 GO:0010167 GO:0015706 GO:0052541 GO:0052546	GO:0005452 GO:0015301	GO:0016020 GO:0016021	NA"
Gma.7854.1.A1_at	turquoise	Glyma18g48970.2	AT4G08850.1 | Symbols: | Leucine-rich repeat receptor-like protein kinase family protein | chr4:5636693-5640496 REVERSE LENGTH=1045	GO:0006468 GO:0006857 GO:0006995 GO:0009627 GO:0031347	GO:0004672 GO:0004713 GO:0005524 GO:0016301 GO:0016772	GO:0005634 GO:0005886 GO:0009506 GO:0016020	KOG1187"
Gma.7886.1.S1_at	tan	Glyma07g31700.1	AT5G58950.1 | Symbols: | Protein kinase superfamily protein | chr5:23801136-23803025 REVERSE LENGTH=525	GO:0006468	GO:0004672 GO:0004674 GO:0004712 GO:0005524 GO:0016301 GO:0016772	GO:0005829 GO:0005886	KOG0192"
Gma.789.1.S1_at	turquoise	Glyma10g41840.1	AT1G68390.1 | Symbols: | Core-2/I-branching beta-1	6-N-acetylglucosaminyltransferase family protein | chr1:25642838-25645484 FORWARD LENGTH=408	NA	GO:0016757	GO:0016020
Gma.7967.1.S1_at	turquoise	Glyma12g05080.1	AT5G66580.1 | Symbols: | unknown protein; FUNCTIONS IN: molecular_function unknown; INVOLVED IN: N-terminal protein myristoylation; LOCATED IN: cellular_component unknown; BEST Arabidopsis thaliana protein match is: unknown protein (TAIR:AT3G50800.1); Has 1807 Blast hits to 1807 proteins in 277 species: Archae - 0; Bacteria - 0; Metazoa - 736; Fungi - 347; Plants - 385; Viruses - 0; Other Eukaryo…	GO:0006499	GO:0003674	GO:0005575	NA"
Gma.7982.1.S1_s_at	pink	Glyma02g00220.3	AT1G36730.1 | Symbols: | Translation initiation factor IF2/IF5 | chr1:13898706-13900025 REVERSE LENGTH=439	GO:0006413 GO:0006446	GO:0003743	GO:0005829	KOG2767"
Gma.8048.1.S1_at	red	Glyma08g16050.1	NA	NA	NA	NA	NA"
Gma.8077.2.S1_at	cyan	Glyma18g00630.2	AT3G23730.1 | Symbols: XTH16 | xyloglucan endotransglucosylase/hydrolase 16 | chr3:8550222-8551248 FORWARD LENGTH=291	GO:0005975 GO:0006073	GO:0004553 GO:0016762 GO:0016798	GO:0005576 GO:0005618 GO:0048046	NA"
Gma.818.1.A1_at	lightcyan	Glyma17g36130.1	AT5G42870.1 | Symbols: ATPAH2	PAH2 | phosphatidic acid phosphohydrolase 2 | chr5:17185719-17189681 REVERSE LENGTH=930	GO:0006629 GO:0016036	GO:0008195	GO:0005634 GO:0016020 GO:0048046
Gma.8329.1.S1_at	pink	Glyma12g08050.1	AT2G37190.1 | Symbols: | Ribosomal protein L11 family protein | chr2:15619559-15620059 REVERSE LENGTH=166	GO:0001510 GO:0006412 GO:0009409 GO:0042254	GO:0003735 GO:0008270	GO:0005634 GO:0005730 GO:0005737 GO:0005773 GO:0005829 GO:0005840 GO:0009506 GO:0009507 GO:0022625 GO:0022626	KOG0886"
Gma.8480.1.S1_at	turquoise	Glyma16g25120.1	AT5G17680.1 | Symbols: | disease resistance protein (TIR-NBS-LRR class)	putative | chr5:5822999-5827153 FORWARD LENGTH=1294	GO:0006952 GO:0007165	GO:0043531	GO:0005622
Gma.8481.1.S1_at	lightcyan	Glyma05g04230.1	AT1G62710.1 | Symbols: BETA-VPE	BETAVPE | beta vacuolar processing enzyme | chr1:23224070-23226857 REVERSE LENGTH=486	GO:0006508 GO:0006624	GO:0004197	NA
Gma.8542.1.S1_at	salmon
Gma.8565.1.S1_at	black	Glyma13g00280.1	AT4G25810.1 | Symbols: XTR6	XTH23 | xyloglucan endotransglycosylase 6 | chr4:13128694-13129715 FORWARD LENGTH=286	GO:0005975 GO:0006073	GO:0004553 GO:0016762 GO:0016798	GO:0005576 GO:0005618 GO:0005794 GO:0048046
Gma.8565.2.S1_a_at	black
Gma.8628.1.S1_at	turquoise	Glyma05g25920.1	NA	NA	NA	NA	NA"
Gma.8706.1.S1_at	turquoise	Glyma15g16300.1	AT2G20142.1 | Symbols: | Toll-Interleukin-Resistance (TIR) domain family protein | chr2:8695387-8696566 FORWARD LENGTH=313	GO:0007165	NA	GO:0005622 GO:0005737	NA"
Gma.8768.1.A1_at	lightgreen	Glyma13g27300.2	AT3G08040.2 | Symbols: FRD3	MAN1	ATFRD3 | MATE efflux family protein | chr3:2566593-2569397 REVERSE LENGTH=526	GO:0006826 GO:0006855 GO:0006879 GO:0010106 GO:0010167 GO:0010413 GO:0015706 GO:0045492 GO:0055085 GO:0071281 GO:0071369 GO:0071732	GO:0005215 GO:0015137 GO:0015238 GO:0015297
Gma.8778.1.S1_at	lightgreen	Glyma13g18930.2	AT4G28660.1 | Symbols: PSB28 | photosystem II reaction center PSB28 protein | chr4:14150008-14150933 FORWARD LENGTH=183	GO:0000038 GO:0006655 GO:0010207 GO:0015979 GO:0019288 GO:0042335	GO:0003674	GO:0009507 GO:0009523 GO:0009535 GO:0009539 GO:0009570 GO:0009579 GO:0009654 GO:0016020	NA"
Gma.8784.1.A1_at	blue
Gma.8908.1.S1_at	turquoise	Glyma18g05100.2	NA	NA	NA	NA	NA"
Gma.8961.1.S1_at	turquoise	Glyma07g30950.1	AT1G61340.1 | Symbols: | F-box family protein | chr1:22628526-22629741 FORWARD LENGTH=185	GO:0006970 GO:0009611 GO:0009617 GO:0009651 GO:0009693 GO:0009737 GO:0009751 GO:0009753 GO:0009961 GO:0010200	GO:0003674	GO:0005634	NA"
Gma.8975.1.A1_at	red	Glyma01g40310.1	AT3G49810.1 | Symbols: | ARM repeat superfamily protein | chr3:18474936-18476282 REVERSE LENGTH=448	GO:0016567	GO:0004842	GO:0000151 GO:0005634	NA"
Gma.9132.1.A1_at	greenyellow
Gma.9197.1.S1_at	magenta	Glyma16g06130.1	AT3G27110.2 | Symbols: | Peptidase family M48 family protein | chr3:9998006-9999892 FORWARD LENGTH=344	GO:0006508	GO:0004222	GO:0005886 GO:0016020	NA"
Gma.9221.1.S1_at	turquoise	Glyma19g22510.1	AT5G24090.1 | Symbols: ATCHIA	CHIA | chitinase A | chr5:8143805-8145153 REVERSE LENGTH=302	GO:0005975 GO:0009409 GO:0009611 GO:0009642 GO:0009651 GO:0010228 GO:0016926 GO:0042631 GO:0050665	GO:0003824 GO:0004553 GO:0043169	GO:0005576
Gma.9305.1.S1_at	turquoise	Glyma20g27731.1	AT4G05200.1 | Symbols: CRK25 | cysteine-rich RLK (RECEPTOR-like protein kinase) 25 | chr4:2679793-2682309 REVERSE LENGTH=675	GO:0000041 GO:0006468 GO:0006826 GO:0010106 GO:0010167 GO:0010413 GO:0015706 GO:0045492	GO:0004672 GO:0004674 GO:0005524 GO:0016301 GO:0016772	GO:0005576	NA"
Gma.9504.1.S1_at	yellow	Glyma09g33140.1	NA	NA	NA	NA	NA"
Gma.9552.1.A1_x_at	turquoise	Glyma06g40740.1	AT5G17680.1 | Symbols: | disease resistance protein (TIR-NBS-LRR class)	putative | chr5:5822999-5827153 FORWARD LENGTH=1294	GO:0006952 GO:0007165	GO:0043531	GO:0005622
Gma.9553.1.A1_at	lightcyan	Glyma14g06080.1	AT2G40340.1 | Symbols: DREB2C	AtERF48 | Integrase-type DNA-binding superfamily protein | chr2:16848665-16850357 REVERSE LENGTH=341	GO:0006355 GO:0009737 GO:0010286	GO:0003677 GO:0003700 GO:0005515	GO:0005634
Gma.98.1.S1_x_at	pink
Gma.986.1.S1_at	turquoise	Glyma15g04570.1	AT2G28710.1 | Symbols: | C2H2-type zinc finger family protein | chr2:12322974-12323444 FORWARD LENGTH=156	GO:0006355	GO:0003676 GO:0003700 GO:0008270	GO:0005622 GO:0005634	NA"
Gma.9874.1.A1_at	grey60
Gma.9894.1.S1_at	yellow	Glyma07g21100.1	AT5G42650.1 | Symbols: AOS	CYP74A	DDE2 | allene oxide synthase | chr5:17097803-17099359 REVERSE LENGTH=518	GO:0000096 GO:0000165 GO:0006546 GO:0006569 GO:0006612 GO:0006636 GO:0006733 GO:0006766 GO:0006952 GO:0008652 GO:0009072 GO:0009106 GO:0009108 GO:0009117 GO:0009416 GO:0009595 GO:0009611 GO:0009620 GO:0009684 GO:0009694 GO:0009695 GO:0009697 GO:0009753 GO:0009862 GO:0009867 GO:0010200 GO:0010310 GO:0010363 GO:0015994 GO:0019216 GO:0019288 GO:0019373 GO:0019748 GO:0019761 GO:0031348 GO:0031407 GO:…	GO:0005506 GO:0009055 GO:0009978 GO:0016705 GO:0016836 GO:0019825 GO:0020037
Gma.9925.1.A1_at	blue	Glyma13g25310.3	AT1G61140.3 | Symbols: EDA16 | SNF2 domain-containing protein / helicase domain-containing protein / zinc finger protein-related | chr1:22535038-22539756 REVERSE LENGTH=1122	GO:0009553	GO:0003676 GO:0003677 GO:0004386 GO:0005524 GO:0008270	GO:0005634	KOG1001"
GmaAffx.10004.1.S1_at	brown	Glyma06g04960.2	AT1G59590.1 | Symbols: ZCF37 | ZCF37 | chr1:21887860-21888495 FORWARD LENGTH=211	NA	NA	GO:0005739	NA"
GmaAffx.10095.1.S1_at	turquoise	Glyma02g02920.3	AT1G59650.1 | Symbols: CW14 | Protein of unknown function (DUF1336) | chr1:21920099-21922670 FORWARD LENGTH=492	GO:0006499	GO:0003674	GO:0005634 GO:0005886	NA"
GmaAffx.10095.2.S1_at	turquoise	Glyma02g02920.3	AT1G59650.1 | Symbols: CW14 | Protein of unknown function (DUF1336) | chr1:21920099-21922670 FORWARD LENGTH=492	GO:0006499	GO:0003674	GO:0005634 GO:0005886	NA"
GmaAffx.10329.1.S1_at	lightgreen	Glyma13g36770.1	AT2G42570.1 | Symbols: TBL39 | TRICHOME BIREFRINGENCE-LIKE 39 | chr2:17717498-17719921 REVERSE LENGTH=367	GO:0008150	NA	GO:0005773 GO:0009506	NA"
GmaAffx.10590.1.S1_s_at	green	Glyma06g40480.1	AT4G27290.1 | Symbols: | S-locus lectin protein kinase family protein | chr4:13666281-13669202 FORWARD LENGTH=783	GO:0006468 GO:0048544 GO:0048765	GO:0004672 GO:0004674 GO:0004713 GO:0005524 GO:0016772 GO:0030246	GO:0005886	KOG1187"
GmaAffx.10633.1.S1_at	salmon	Glyma15g09110.2	AT5G05830.1 | Symbols: | RING/FYVE/PHD zinc finger superfamily protein | chr5:1755910-1756825 FORWARD LENGTH=204	NA	GO:0008270	GO:0005634	NA"
GmaAffx.10804.1.S1_s_at	salmon	Glyma01g01900.8	AT1G32230.1 | Symbols: RCD1	CEO	CEO1	ATP8	AtRCD1 | WWE protein-protein interaction domain protein family | chr1:11613427-11615894 FORWARD LENGTH=589
GmaAffx.1082.1.S1_at	lightcyan	Glyma04g27100.3	AT5G12380.1 | Symbols: ANNAT8 | annexin 8 | chr5:4009223-4010687 FORWARD LENGTH=316	GO:0009408 GO:0009409 GO:0009414 GO:0009651	GO:0005509 GO:0005544	GO:0005634	KOG0819"
GmaAffx.1097.1.A1_at	yellow	Glyma02g09400.2	AT3G12580.1 | Symbols: HSP70	ATHSP70 | heat shock protein 70 | chr3:3991487-3993689 REVERSE LENGTH=650	GO:0006457 GO:0009266 GO:0009408 GO:0009615 GO:0009617 GO:0009644 GO:0016567 GO:0034976 GO:0042542 GO:0046686	GO:0005524 GO:0031625	GO:0005618 GO:0005739 GO:0005774 GO:0005794 GO:0005829 GO:0005886 GO:0048046
GmaAffx.11129.1.S1_at	greenyellow	Glyma13g42200.1	AT2G43540.1 | Symbols: | unknown protein; FUNCTIONS IN: molecular_function unknown; INVOLVED IN: N-terminal protein myristoylation; LOCATED IN: cellular_component unknown; EXPRESSED IN: 22 plant structures; EXPRESSED DURING: 13 growth stages; Has 27 Blast hits to 27 proteins in 12 species: Archae - 0; Bacteria - 0; Metazoa - 0; Fungi - 0; Plants - 27; Viruses - 0; Other Eukaryotes - 0 (source: NC…	GO:0006499 GO:0006914	GO:0003674	GO:0005575	NA"
GmaAffx.11496.1.S1_at	yellow	Glyma07g09710.1	AT5G19600.1 | Symbols: SULTR3;5 | sulfate transporter 3;5 | chr5:6613113-6616891 REVERSE LENGTH=634	GO:0006810 GO:0008272 GO:0055085	GO:0005215 GO:0008271 GO:0015116	GO:0009507 GO:0016020 GO:0016021	KOG0236"
GmaAffx.11569.1.S1_at	blue	Glyma05g28125.1	NA	NA	NA	NA	NA"
GmaAffx.11858.1.A1_s_at	salmon	Glyma12g03450.1	AT4G38690.1 | Symbols: | PLC-like phosphodiesterases superfamily protein | chr4:18074743-18075699 REVERSE LENGTH=318	GO:0006499 GO:0006629 GO:0035556	GO:0004629 GO:0008081	GO:0005576	KOG4306"
GmaAffx.11897.1.S1_at	red	Glyma13g25620.1	AT5G13750.1 | Symbols: ZIFL1 | zinc induced facilitator-like 1 | chr5:4438318-4441289 FORWARD LENGTH=478	GO:0055085 GO:0080167	GO:0005215	GO:0005886 GO:0016021	KOG2615"
GmaAffx.12540.1.S1_at	green	Glyma06g44730.1	AT1G53050.1 | Symbols: | Protein kinase superfamily protein | chr1:19772574-19775531 FORWARD LENGTH=694	GO:0006468 GO:0006499	GO:0004672 GO:0004674 GO:0005524 GO:0016301 GO:0016772	GO:0005634 GO:0005886	KOG0600"
GmaAffx.12913.1.S1_at	lightcyan
GmaAffx.12962.1.S1_at	salmon	Glyma04g16040.2	AT5G04930.1 | Symbols: ALA1 | aminophospholipid ATPase 1 | chr5:1445509-1449568 FORWARD LENGTH=1158	GO:0006612 GO:0006812 GO:0008152 GO:0009963 GO:0010363 GO:0015914	GO:0000166 GO:0000287 GO:0003824 GO:0004012 GO:0005515 GO:0005524 GO:0015662 GO:0016820 GO:0046872	GO:0005886	KOG0206"
GmaAffx.13112.2.S1_at	midnightblue	Glyma01g34830.1	AT4G28890.1 | Symbols: | RING/U-box superfamily protein | chr4:14256437-14257735 REVERSE LENGTH=432	GO:0000041 GO:0016567 GO:0048527 GO:0048589 GO:0048765 GO:0048767	GO:0004842 GO:0008270	NA	NA"
GmaAffx.14319.1.S1_at	cyan	Glyma12g31630.1	AT5G22050.2 | Symbols: | Protein kinase superfamily protein | chr5:7301467-7303209 FORWARD LENGTH=307	GO:0006468	GO:0004672 GO:0005524 GO:0016301 GO:0016772	GO:0005886	KOG1187"
GmaAffx.14334.1.S1_at	turquoise	Glyma02g14260.1	AT1G13480.1 | Symbols: | Protein of unknown function (DUF1262) | chr1:4622783-4624043 REVERSE LENGTH=387	GO:0008150	GO:0003674	GO:0005575	NA"
GmaAffx.14473.1.S1_at	purple	Glyma05g04630.1	AT4G16600.1 | Symbols: | Nucleotide-diphospho-sugar transferases superfamily protein | chr4:9350039-9352707 FORWARD LENGTH=494	GO:0009058 GO:0016051	GO:0016757 GO:0016758	NA	NA"
GmaAffx.14886.1.S1_at	purple	Glyma09g32280.1	AT3G16060.1 | Symbols: | ATP binding microtubule motor family protein | chr3:5447503-5451196 FORWARD LENGTH=684	GO:0007018	GO:0003777 GO:0005524	GO:0005634 GO:0005739 GO:0005886	KOG4280"
GmaAffx.14943.1.S1_at	blue	Glyma20g00850.1	AT2G02070.1 | Symbols: AtIDD5	IDD5 | indeterminate(ID)-domain 5 | chr2:505523-509154 FORWARD LENGTH=602	GO:0006355 GO:0006417 GO:0009657 GO:0009965 GO:0030154 GO:0045893	GO:0003676 GO:0003700 GO:0008270	GO:0005622 GO:0005634
GmaAffx.14964.1.A1_at	blue	Glyma13g05901.2	AT5G39360.1 | Symbols: EDL2 | EID1-like 2 | chr5:15753313-15754062 REVERSE LENGTH=249	GO:0008150	GO:0003674	GO:0005739	NA"
GmaAffx.15015.1.S1_at	turquoise	Glyma10g00980.1	AT3G23240.1 | Symbols: ERF1	ATERF1 | ethylene response factor 1 | chr3:8295705-8296361 FORWARD LENGTH=218	GO:0006355 GO:0006952 GO:0009867 GO:0009873	GO:0003677 GO:0003700	GO:0005634
GmaAffx.15143.1.A1_at	blue	Glyma17g18600.1	AT3G14750.1 | Symbols: | unknown protein; BEST Arabidopsis thaliana protein match is: unknown protein (TAIR:AT1G67170.1); Has 4036 Blast hits to 3091 proteins in 519 species: Archae - 61; Bacteria - 669; Metazoa - 1503; Fungi - 255; Plants - 421; Viruses - 4; Other Eukaryotes - 1123 (source: NCBI BLink). | chr3:4953765-4955373 REVERSE LENGTH=331	GO:0008150 GO:0048573	GO:0003674	GO:0005634	NA"
GmaAffx.15182.1.A1_at	turquoise
GmaAffx.15196.1.S1_at	brown	Glyma07g20860.1	AT1G49430.1 | Symbols: LACS2	LRD2 | long-chain acyl-CoA synthetase 2 | chr1:18291188-18295641 FORWARD LENGTH=665	GO:0001676 GO:0002213 GO:0006631 GO:0006633 GO:0010025 GO:0010143 GO:0010311 GO:0050832	GO:0003824 GO:0004467 GO:0031957	GO:0005634 GO:0005783 GO:0009506
GmaAffx.15202.1.S1_at	turquoise	Glyma17g02230.1	AT5G18980.1 | Symbols: | ARM repeat superfamily protein | chr5:6334944-6337943 REVERSE LENGTH=835	GO:0008150	NA	GO:0005575	NA"
GmaAffx.15204.1.A1_at	brown	Glyma06g43610.1	AT2G31130.1 | Symbols: | unknown protein; Has 116 Blast hits to 113 proteins in 44 species: Archae - 0; Bacteria - 3; Metazoa - 21; Fungi - 2; Plants - 40; Viruses - 0; Other Eukaryotes - 50 (source: NCBI BLink). | chr2:13263829-13265534 REVERSE LENGTH=419	GO:0008150	GO:0003674	GO:0005634	NA"
GmaAffx.15209.1.A1_at	green	Glyma08g18900.1	AT5G64300.1 | Symbols: ATGCH	GCH	ATRIBA1	RFD1 | GTP cyclohydrolase II | chr5:25718459-25720790 FORWARD LENGTH=543	GO:0009231 GO:0048767
GmaAffx.15213.1.S1_at	blue	Glyma10g25710.1	AT1G04620.1 | Symbols: | coenzyme F420 hydrogenase family / dehydrogenase	beta subunit family | chr1:1282869-1286492 REVERSE LENGTH=462	GO:0015994 GO:0033354	GO:0050454 GO:0090415	GO:0009507
GmaAffx.15428.1.S1_at	blue	Glyma19g37610.1	AT2G36480.1 | Symbols: | ENTH/VHS family protein | chr2:15303114-15306274 REVERSE LENGTH=830	GO:0006310 GO:0007062 GO:0007126 GO:0008150 GO:0010332 GO:0031048 GO:0032204 GO:0043247 GO:0045132	GO:0008270	GO:0005622 GO:0005634	KOG2071"
GmaAffx.15513.1.A1_at	blue	Glyma02g12670.1	AT1G69340.1 | Symbols: | appr-1-p processing enzyme family protein | chr1:26066298-26069644 FORWARD LENGTH=562	GO:0008150	GO:0003674	GO:0005634	KOG2633"
GmaAffx.15970.1.S1_at	blue
GmaAffx.16253.2.S1_at	purple	Glyma11g06160.1	AT5G66840.1 | Symbols: | SAP domain-containing protein | chr5:26692922-26695296 REVERSE LENGTH=551	NA	GO:0003676 GO:0003677	GO:0005634	NA"
GmaAffx.16531.1.S1_at	brown	Glyma01g01570.1	AT4G16070.1 | Symbols: | Mono-/di-acylglycerol lipase	N-terminal;Lipase	class 3 | chr4:9096808-9100596 REVERSE LENGTH=654	GO:0006629 GO:0016042	GO:0004091 GO:0004806
GmaAffx.16838.1.S1_at	yellow
GmaAffx.16897.1.S1_at	yellow	Glyma07g05310.1	AT5G63140.1 | Symbols: ATPAP29	PAP29 | purple acid phosphatase 29 | chr5:25328237-25329616 FORWARD LENGTH=389	NA	GO:0003993 GO:0004722 GO:0016787	GO:0005576
GmaAffx.1692.1.S1_at	lightcyan	Glyma12g15825.1	AT5G17680.1 | Symbols: | disease resistance protein (TIR-NBS-LRR class)	putative | chr5:5822999-5827153 FORWARD LENGTH=1294	GO:0006952 GO:0007165	GO:0043531	GO:0005622
GmaAffx.17038.1.S1_at	pink	Glyma10g41540.3	AT1G68190.1 | Symbols: | B-box zinc finger family protein | chr1:25559384-25561004 FORWARD LENGTH=356	GO:0006355	GO:0003700 GO:0008270	GO:0005622 GO:0005634	NA"
GmaAffx.1715.1.A1_at	turquoise	Glyma01g44690.1	AT2G32020.1 | Symbols: | Acyl-CoA N-acyltransferases (NAT) superfamily protein | chr2:13631193-13631744 REVERSE LENGTH=183	GO:0008152 GO:0009737	GO:0008080	GO:0005737	NA"
GmaAffx.17271.1.S1_at	turquoise	Glyma18g32860.1	AT3G13080.1 | Symbols: ATMRP3	MRP3	ABCC3 | multidrug resistance-associated protein 3 | chr3:4196019-4201250 REVERSE LENGTH=1514	GO:0006810 GO:0055085	GO:0000166 GO:0005524 GO:0010290 GO:0015431 GO:0016887 GO:0017111 GO:0042626
GmaAffx.17728.1.S1_at	green	Glyma02g48160.1	AT2G17290.1 | Symbols: CPK6	ATCDPK3	ATCPK6 | Calcium-dependent protein kinase family protein | chr2:7517005-7519239 FORWARD LENGTH=544	GO:0000165 GO:0006468 GO:0006499 GO:0006612 GO:0006820 GO:0006862 GO:0006888 GO:0006944 GO:0007154 GO:0007165 GO:0009409 GO:0009414 GO:0009611 GO:0009723 GO:0009733 GO:0009737 GO:0009738 GO:0009753 GO:0009862 GO:0009867 GO:0010119 GO:0010359 GO:0010363 GO:0015696 GO:0015802 GO:0030968 GO:0031348 GO:0035556 GO:0042538 GO:0043069 GO:0043090 GO:0043269 GO:0046777 GO:0050832	GO:0004672 GO:0004674 GO:0004683 GO:0005509 GO:0005515 GO:0005524 GO:0016301 GO:0016772
GmaAffx.1790.2.S1_at	pink	Glyma19g37700.1	AT2G36410.2 | Symbols: | Family of unknown function (DUF662) _x0001_| chr2:15279041-15280270 FORWARD LENGTH=192	GO:0007020	NA	GO:0005634 GO:0005886	NA"
GmaAffx.17961.2.S1_at	yellow	Glyma15g09430.1	AT1G16030.1 | Symbols: Hsp70b | heat shock protein 70B | chr1:5502386-5504326 REVERSE LENGTH=646	GO:0006457 GO:0009408 GO:0009615 GO:0009644 GO:0010286 GO:0034976 GO:0042542	GO:0005524	GO:0005618 GO:0005737 GO:0005829 GO:0005886 GO:0009507 GO:0016020	KOG0100"
GmaAffx.17961.3.S1_at	yellow	Glyma13g29580.1	AT1G16030.1 | Symbols: Hsp70b | heat shock protein 70B | chr1:5502386-5504326 REVERSE LENGTH=646	GO:0006457 GO:0009408 GO:0009615 GO:0009644 GO:0010286 GO:0034976 GO:0042542	GO:0005524	GO:0005618 GO:0005737 GO:0005829 GO:0005886 GO:0009507 GO:0016020	KOG0100"
GmaAffx.18236.1.S1_at	yellow	Glyma0023s00515.1	AT3G60450.1 | Symbols: | Phosphoglycerate mutase family protein | chr3:22340982-22342187 FORWARD LENGTH=274	GO:0008150 GO:0009627 GO:0034976	NA	GO:0005634 GO:0005829	KOG3734"
GmaAffx.18354.1.S1_at	blue
GmaAffx.18359.1.S1_at	turquoise	Glyma03g32270.2	AT4G08850.1 | Symbols: | Leucine-rich repeat receptor-like protein kinase family protein | chr4:5636693-5640496 REVERSE LENGTH=1045	GO:0006468 GO:0006857 GO:0006995 GO:0009627 GO:0031347	GO:0004672 GO:0004713 GO:0005524 GO:0016301 GO:0016772	GO:0005634 GO:0005886 GO:0009506 GO:0016020	KOG1187"
GmaAffx.18559.1.A1_at	blue	Glyma07g33590.1	NA	NA	NA	NA	NA"
GmaAffx.18686.1.S1_at	grey60	Glyma09g05830.1	AT2G35060.1 | Symbols: KUP11 | K+ uptake permease 11 | chr2:14775184-14778184 REVERSE LENGTH=792	GO:0006813 GO:0009555 GO:0071805	GO:0015079	GO:0005737 GO:0005886 GO:0016020	NA"
GmaAffx.18924.1.S1_at	black	Glyma01g33070.1	AT2G18950.1 | Symbols: HPT1	TPT1	ATHPT	VTE2 | homogentisate phytyltransferase 1 | chr2:8207491-8210047 FORWARD LENGTH=393	GO:0000096 GO:0006546 GO:0006636 GO:0006733 GO:0006766 GO:0008652 GO:0009072 GO:0009106 GO:0009108 GO:0009117 GO:0009266 GO:0009416 GO:0009695 GO:0009915 GO:0009965 GO:0010189 GO:0015994 GO:0019216 GO:0019288 GO:0019748 GO:0030154 GO:0031347 GO:0031408 GO:0042362 GO:0044272 GO:0045893 GO:0071555
GmaAffx.19118.1.S1_at	grey60	Glyma03g02980.1	AT5G62280.1 | Symbols: | Protein of unknown function (DUF1442) | chr5:25017165-25017985 FORWARD LENGTH=236	GO:0008150	GO:0003674	GO:0005575	NA"
GmaAffx.19131.1.S1_at	cyan
GmaAffx.19358.1.S1_at	turquoise
GmaAffx.1951.2.S1_at	cyan
GmaAffx.19560.1.A1_at	lightcyan	Glyma18g06076.1	AT5G58350.1 | Symbols: WNK4	ZIK2 | with no lysine (K) kinase 4 | chr5:23585505-23587681 FORWARD LENGTH=571	GO:0006468 GO:0010260 GO:0016036 GO:0019375 GO:0042631 GO:0046777	GO:0004672 GO:0004674 GO:0005524 GO:0016301 GO:0016772	GO:0005634 GO:0005737
GmaAffx.19934.1.S1_at	turquoise	Glyma13g21490.1	AT5G03720.1 | Symbols: AT-HSFA3	HSFA3 | heat shock transcription factor A3 | chr5:971913-973683 REVERSE LENGTH=412	GO:0006355 GO:0009408 GO:0010200	GO:0003677 GO:0003700 GO:0043565	GO:0005634
GmaAffx.19983.1.S1_at	blue	Glyma17g04620.1	AT1G02520.1 | Symbols: PGP11 | P-glycoprotein 11 | chr1:524134-528745 FORWARD LENGTH=1278	GO:0006810 GO:0055085	GO:0000166 GO:0005524 GO:0016887 GO:0017111 GO:0042626	GO:0005634 GO:0005886 GO:0009506 GO:0016021	KOG0055"
GmaAffx.201.1.S1_at	brown
GmaAffx.2026.1.A1_at	yellow	Glyma15g05690.1	AT5G64530.1 | Symbols: ANAC104	XND1 | xylem NAC domain 1 | chr5:25795360-25796699 FORWARD LENGTH=187	GO:0006355 GO:0007275 GO:0010089 GO:0043067 GO:0048367	GO:0003677 GO:0003700	GO:0005634
GmaAffx.20620.1.S1_at	brown	Glyma11g32500.1	AT5G40380.1 | Symbols: CRK42 | cysteine-rich RLK (RECEPTOR-like protein kinase) 42 | chr5:16152121-16155038 FORWARD LENGTH=651	GO:0006468	GO:0004672 GO:0004674 GO:0005524 GO:0016301 GO:0016772	NA	NA"
GmaAffx.20675.1.S1_at	tan	Glyma20g03210.1	AT1G26560.1 | Symbols: BGLU40 | beta glucosidase 40 | chr1:9178513-9181726 FORWARD LENGTH=510	GO:0005975	GO:0003824 GO:0004553 GO:0043169	GO:0005576 GO:0009507 GO:0048046	KOG0626"
GmaAffx.20702.1.S1_at	turquoise	Glyma14g37100.1	AT4G25440.1 | Symbols: ZFWD1 | zinc finger WD40 repeat protein 1 | chr4:13007107-13009381 REVERSE LENGTH=430	GO:0008150	GO:0003676 GO:0008270	GO:0005737	KOG0279"
GmaAffx.20925.1.S1_at	yellow	Glyma10g29490.1	AT1G55020.1 | Symbols: LOX1	ATLOX1 | lipoxygenase 1 | chr1:20525798-20530143 FORWARD LENGTH=859	GO:0006952 GO:0009611 GO:0009695 GO:0009737 GO:0009753 GO:0009816 GO:0010311 GO:0030397 GO:0034440 GO:0040007 GO:0048364	GO:0016165	GO:0005737 GO:0009536
GmaAffx.21054.1.S1_at	cyan	Glyma03g33290.1	AT2G37330.1 | Symbols: ALS3 | aluminum sensitive 3 | chr2:15669190-15670172 FORWARD LENGTH=273	GO:0010044	NA	GO:0005886	NA"
GmaAffx.21461.1.S1_at	blue	Glyma04g22480.1	NA	NA	NA	NA	NA"
GmaAffx.215.1.S1_at	turquoise
GmaAffx.21931.1.A1_at	pink	Glyma13g32390.1	AT3G22104.1 | Symbols: | Phototropic-responsive NPH3 family protein | chr3:7789814-7792179 FORWARD LENGTH=506	GO:0009416	GO:0004871	GO:0005886	NA"
GmaAffx.22125.1.S1_at	green	Glyma06g10660.3	AT1G78280.1 | Symbols: | transferases	transferring glycosyl groups | chr1:29452823-29457118 FORWARD LENGTH=943	GO:0006355 GO:0007166 GO:0010200 GO:0052542	GO:0016757 GO:0016772	GO:0005634 GO:0005829
GmaAffx.22294.1.S1_at	pink	Glyma15g10370.1	AT5G18620.2 | Symbols: CHR17 | chromatin remodeling factor17 | chr5:6196190-6202058 REVERSE LENGTH=1072	GO:0000226 GO:0000911 GO:0006259 GO:0006261 GO:0006306 GO:0006342 GO:0006346 GO:0007126 GO:0008283 GO:0010228 GO:0010413 GO:0016246 GO:0016572 GO:0031047 GO:0033044 GO:0045492 GO:0051322 GO:0051567	GO:0005515 GO:0008094	GO:0005634	KOG0385"
GmaAffx.2262.1.S1_at	brown	Glyma14g12180.1	AT5G10750.1 | Symbols: | Protein of unknown function (DUF1336) | chr5:3399072-3399980 FORWARD LENGTH=302	GO:0008150	GO:0003674	GO:0005634	NA"
GmaAffx.2262.2.S1_at	yellow	Glyma14g12180.1	AT5G10750.1 | Symbols: | Protein of unknown function (DUF1336) | chr5:3399072-3399980 FORWARD LENGTH=302	GO:0008150	GO:0003674	GO:0005634	NA"
GmaAffx.22711.1.S1_at	blue
GmaAffx.23295.1.S1_at	brown	Glyma02g35630.1	AT3G11660.1 | Symbols: NHL1 | NDR1/HIN1-like 1 | chr3:3679031-3679660 REVERSE LENGTH=209	GO:0051607	GO:0003674	GO:0005886	NA"
GmaAffx.23351.1.S1_at	brown	Glyma02g00870.1	AT3G23240.1 | Symbols: ERF1	ATERF1 | ethylene response factor 1 | chr3:8295705-8296361 FORWARD LENGTH=218	GO:0006355 GO:0006952 GO:0009867 GO:0009873	GO:0003677 GO:0003700	GO:0005634
GmaAffx.23588.1.S1_at	tan	Glyma12g32660.1	AT1G03940.1 | Symbols: | HXXXD-type acyl-transferase family protein | chr1:1009542-1010951 REVERSE LENGTH=469	NA	GO:0016740 GO:0016747	GO:0005737	NA"
GmaAffx.24359.1.A1_at	green	Glyma08g20190.1	AT1G55020.1 | Symbols: LOX1	ATLOX1 | lipoxygenase 1 | chr1:20525798-20530143 FORWARD LENGTH=859	GO:0006952 GO:0009611 GO:0009695 GO:0009737 GO:0009753 GO:0009816 GO:0010311 GO:0030397 GO:0034440 GO:0040007 GO:0048364	GO:0016165	GO:0005737 GO:0009536
GmaAffx.24382.1.S1_at	blue	Glyma12g12780.6	AT4G03600.1 | Symbols: | unknown protein; BEST Arabidopsis thaliana protein match is: unknown protein (TAIR:AT1G03730.1); Has 30201 Blast hits to 17322 proteins in 780 species: Archae - 12; Bacteria - 1396; Metazoa - 17338; Fungi - 3422; Plants - 5037; Viruses - 0; Other Eukaryotes - 2996 (source: NCBI BLink). | chr4:1603820-1604308 REVERSE LENGTH=162	GO:0006661 GO:0008150	GO:0003674	GO:0005575	NA"
GmaAffx.24398.1.A1_at	turquoise	Glyma15g02150.1	AT1G10340.1 | Symbols: | Ankyrin repeat family protein | chr1:3390475-3392481 REVERSE LENGTH=578	GO:0002237 GO:0008150 GO:0009581 GO:0009595 GO:0009627 GO:0009697	NA	GO:0005575	KOG4412"
GmaAffx.24447.1.A1_at	blue	Glyma16g25900.1	AT2G23450.1 | Symbols: | Protein kinase superfamily protein | chr2:9988926-9991244 REVERSE LENGTH=708	GO:0006468	GO:0004672 GO:0004674 GO:0005524 GO:0016301 GO:0016772	GO:0005575	KOG1187"
GmaAffx.245.1.S1_at	turquoise	Glyma15g42490.1	NA	NA	NA	NA	NA"
GmaAffx.24521.1.S1_at	green	Glyma05g32920.2	AT3G05270.2 | Symbols: | Plant protein of unknown function (DUF869) | chr3:1500803-1502926 REVERSE LENGTH=615	NA	NA	NA	NA"
GmaAffx.25384.2.S1_at	blue	Glyma04g09690.2	AT5G05810.1 | Symbols: ATL43 | RING/U-box superfamily protein | chr5:1746938-1747999 FORWARD LENGTH=353	NA	GO:0008270	GO:0005576	NA"
GmaAffx.2561.1.S1_at	brown	Glyma17g07120.1	AT5G57480.1 | Symbols: | P-loop containing nucleoside triphosphate hydrolases superfamily protein | chr5:23279406-23280968 REVERSE LENGTH=520	GO:0009407 GO:0010583	GO:0000166 GO:0005524 GO:0016887 GO:0017111	GO:0005886	KOG0743"
GmaAffx.26479.2.S1_at	lightgreen
GmaAffx.26509.1.S1_at	turquoise	Glyma11g10230.1	AT2G17040.1 | Symbols: anac036	NAC036 | NAC domain containing protein 36 | chr2:7407123-7408120 FORWARD LENGTH=276	GO:0000165 GO:0006355 GO:0007275 GO:0009814 GO:0009965 GO:0010200 GO:0045792 GO:0048281	GO:0003677 GO:0003700	GO:0005634
GmaAffx.26544.1.A1_at	blue	Glyma05g05200.1	AT4G16800.1 | Symbols: | ATP-dependent caseinolytic (Clp) protease/crotonase family protein | chr4:9454931-9457000 REVERSE LENGTH=301	GO:0006631 GO:0008152	GO:0003824 GO:0004300	GO:0005739	KOG1679"
GmaAffx.26731.1.S1_at	turquoise	Glyma14g37920.1	AT5G58430.1 | Symbols: ATEXO70B1	EXO70B1 | exocyst subunit exo70 family protein B1 | chr5:23621460-23623334 REVERSE LENGTH=624	GO:0006887 GO:0006904 GO:0009738 GO:0035556	NA	GO:0000145 GO:0005623 GO:0005737 GO:0005829 GO:0005886 GO:0070062
GmaAffx.26859.1.S1_s_at	turquoise	Glyma11g31330.1	AT1G78380.1 | Symbols: ATGSTU19	GST8	GSTU19 | glutathione S-transferase TAU 19 | chr1:29486659-29487819 REVERSE LENGTH=219	GO:0006094 GO:0006096 GO:0006635 GO:0006979 GO:0009407 GO:0009651 GO:0010583 GO:0016036 GO:0019375 GO:0042631 GO:0043161 GO:0046686 GO:0051788 GO:0080129	GO:0004364 GO:0043295
GmaAffx.27255.1.S1_at	green	Glyma20g00850.1	AT2G02070.1 | Symbols: AtIDD5	IDD5 | indeterminate(ID)-domain 5 | chr2:505523-509154 FORWARD LENGTH=602	GO:0006355 GO:0006417 GO:0009657 GO:0009965 GO:0030154 GO:0045893	GO:0003676 GO:0003700 GO:0008270	GO:0005622 GO:0005634
GmaAffx.27358.1.S1_at	brown	Glyma12g14350.3	AT2G31130.1 | Symbols: | unknown protein; Has 116 Blast hits to 113 proteins in 44 species: Archae - 0; Bacteria - 3; Metazoa - 21; Fungi - 2; Plants - 40; Viruses - 0; Other Eukaryotes - 50 (source: NCBI BLink). | chr2:13263829-13265534 REVERSE LENGTH=419	GO:0008150	GO:0003674	GO:0005634	NA"
GmaAffx.27496.1.S1_at	brown	Glyma10g39470.1	AT3G22400.1 | Symbols: LOX5 | PLAT/LH2 domain-containing lipoxygenase family protein | chr3:7927011-7931167 FORWARD LENGTH=886	GO:0002213 GO:0009611 GO:0009695 GO:0010311 GO:0034440 GO:0048364 GO:1900366	GO:0016165	GO:0005737 GO:0009507	NA"
GmaAffx.27695.1.S1_at	brown	Glyma15g11330.1	AT3G20530.1 | Symbols: | Protein kinase superfamily protein | chr3:7166318-7167806 FORWARD LENGTH=386	GO:0006468	GO:0004672 GO:0004674 GO:0004713 GO:0005524 GO:0016301 GO:0016772	GO:0009507	KOG1187"
GmaAffx.27770.1.S1_at	turquoise	Glyma04g07980.1	AT5G24870.2 | Symbols: | RING/U-box superfamily protein | chr5:8545008-8546923 REVERSE LENGTH=520	NA	GO:0008270	GO:0005634	NA"
GmaAffx.27824.1.S1_s_at	blue	Glyma08g42720.1	AT1G11660.1 | Symbols: | heat shock protein 70 (Hsp 70) family protein | chr1:3921056-3924347 FORWARD LENGTH=763	GO:0006457	GO:0005524	GO:0005634	KOG0103"
GmaAffx.27912.1.A1_at	blue
GmaAffx.28051.1.S1_at	tan
GmaAffx.28095.1.S1_at	salmon	Glyma02g45970.1	AT1G27180.1 | Symbols: | disease resistance protein (TIR-NBS-LRR class)	putative | chr1:9439859-9445818 FORWARD LENGTH=1556	GO:0006952 GO:0007165	GO:0043531	GO:0005622 GO:0005737
GmaAffx.28170.1.S1_at	turquoise	Glyma12g35250.1	AT4G21700.1 | Symbols: | Protein of unknown function (DUF2921) | chr4:11529956-11532844 FORWARD LENGTH=962	GO:0008150	NA	GO:0005768 GO:0005794 GO:0005802 GO:0009507	NA"
GmaAffx.28582.1.S1_at	brown	Glyma09g04170.1	NA	NA	NA	NA	NA"
GmaAffx.28908.1.S1_at	purple	Glyma10g03460.1	AT3G51895.1 | Symbols: SULTR3;1	AST12 | sulfate transporter 3;1 | chr3:19251503-19255677 REVERSE LENGTH=658	GO:0008272	GO:0015116	GO:0009507
GmaAffx.28927.1.S1_at	green
GmaAffx.28927.3.S1_at	green	Glyma19g41250.2	AT1G09540.1 | Symbols: MYB61	ATMYB61 | myb domain protein 61 | chr1:3086333-3087689 FORWARD LENGTH=366	GO:0001944 GO:0006355 GO:0009733 GO:0010089 GO:0010119 GO:0010214 GO:0016132 GO:0044036 GO:0048364	GO:0003677 GO:0003700	GO:0005634
GmaAffx.28937.1.A1_at	turquoise	Glyma19g07262.1	NA	NA	NA	NA	NA"
GmaAffx.28957.1.A1_at	brown	Glyma14g13750.1	AT5G25220.2 | Symbols: KNAT3 | KNOTTED1-like homeobox gene 3 | chr5:8736208-8738087 FORWARD LENGTH=419	GO:0006355 GO:0009416 GO:0009722 GO:0048513 GO:0071345	GO:0003677 GO:0003700 GO:0005515 GO:0043565	GO:0005634 GO:0005829	KOG0773"
GmaAffx.29248.2.S1_at	grey60	Glyma06g47880.3	AT5G56270.1 | Symbols: WRKY2	ATWRKY2 | WRKY DNA-binding protein 2 | chr5:22780816-22783137 FORWARD LENGTH=687	GO:0006355 GO:0009942 GO:0030010	GO:0003700 GO:0043565	GO:0005634
GmaAffx.29562.1.S1_at	black	Glyma09g04125.1	NA	NA	NA	NA	NA"
GmaAffx.29562.1.S1_s_at	black	Glyma09g04125.1	NA	NA	NA	NA	NA"
GmaAffx.29629.1.S1_at	blue	Glyma18g08780.1	AT1G55915.1 | Symbols: | zinc ion binding | chr1:20907663-20909429 FORWARD LENGTH=404	GO:0008150	GO:0008270	GO:0005622 GO:0005634	KOG4842"
GmaAffx.30620.1.S1_at	red	Glyma12g30430.1	AT5G22850.1 | Symbols: | Eukaryotic aspartyl protease family protein | chr5:7633717-7636298 REVERSE LENGTH=493	GO:0006508	GO:0004190	GO:0005576	KOG1339"
GmaAffx.30771.1.S1_at	grey	Glyma13g39050.2	AT5G06270.1 | Symbols: | unknown protein; FUNCTIONS IN: molecular_function unknown; INVOLVED IN: biological_process unknown; LOCATED IN: chloroplast; EXPRESSED IN: 21 plant structures; EXPRESSED DURING: 11 growth stages; BEST Arabidopsis thaliana protein match is: unknown protein (TAIR:AT3G11600.1); Has 1807 Blast hits to 1807 proteins in 277 species: Archae - 0; Bacteria - 0; Metazoa - 736; Fung…	GO:0008150	GO:0003674	GO:0005634	NA"
GmaAffx.30791.1.S1_at	blue	Glyma18g13574.1	AT2G43000.1 | Symbols: anac042	NAC042 | NAC domain containing protein 42 | chr2:17880617-17882584 REVERSE LENGTH=275	GO:0005992 GO:0006561 GO:0007275 GO:0009627 GO:0009718 GO:0009723 GO:0010120 GO:0010150 GO:0034976 GO:0042538 GO:1900056	GO:0003677 GO:0003700	GO:0005634
GmaAffx.30908.1.S1_at	blue
GmaAffx.31103.1.S1_at	blue
GmaAffx.31266.1.S1_s_at	turquoise	Glyma19g22800.3	AT3G01650.1 | Symbols: RGLG1 | RING domain ligase1 | chr3:242734-245062 FORWARD LENGTH=489	GO:0006499 GO:0009690 GO:0009850 GO:0080148	GO:0004842 GO:0008270	GO:0005886	KOG4172"
GmaAffx.31364.1.S1_at	brown	Glyma16g27260.1	AT1G34420.1 | Symbols: | leucine-rich repeat transmembrane protein kinase family protein | chr1:12584587-12587570 FORWARD LENGTH=966	GO:0006468 GO:0006499 GO:0009627 GO:0009697 GO:0009863 GO:0031348 GO:0045087	GO:0004672 GO:0005524 GO:0016772	GO:0005886	KOG1187"
GmaAffx.32347.1.A1_at	blue
GmaAffx.32406.2.S1_at	blue	Glyma10g03350.4	AT3G63220.1 | Symbols: | Galactose oxidase/kelch repeat superfamily protein | chr3:23357540-23358577 REVERSE LENGTH=345	GO:0008150 GO:0009062	GO:0003674	GO:0005737	NA"
GmaAffx.32578.1.S1_at	red	Glyma03g40910.1	NA	NA	NA	NA	NA"
GmaAffx.32582.1.S1_at	turquoise	Glyma15g17310.2	AT5G41750.2 | Symbols: | Disease resistance protein (TIR-NBS-LRR class) family | chr5:16694047-16697527 FORWARD LENGTH=1068	GO:0006952 GO:0007165	GO:0000166 GO:0017111 GO:0043531	GO:0005622 GO:0005634	KOG4658"
GmaAffx.32641.1.S1_at	blue	Glyma13g22760.1	AT5G52580.1 | Symbols: | RabGAP/TBC domain-containing protein | chr5:21338052-21342848 FORWARD LENGTH=673	GO:0032313	GO:0005097	GO:0005622 GO:0005737 GO:0005829	KOG1092"
GmaAffx.32743.1.S1_at	yellow	Glyma11g31500.1	AT2G30520.1 | Symbols: RPT2 | Phototropic-responsive NPH3 family protein | chr2:13002920-13005573 REVERSE LENGTH=593	GO:0006816 GO:0007030 GO:0009416 GO:0009638 GO:0009651 GO:0009954 GO:0010227 GO:0019344 GO:0048439	GO:0004871	GO:0005634 GO:0005886	NA"
GmaAffx.32842.1.S1_at	grey60
GmaAffx.33343.1.S1_at	tan	Glyma08g06300.1	AT4G21540.1 | Symbols: SPHK1 | sphingosine kinase 1 | chr4:11459609-11462356 FORWARD LENGTH=485	GO:0007205 GO:0009737 GO:0009845	GO:0004143 GO:0008481 GO:0017050	GO:0005634 GO:0005773 GO:0005794 GO:0009507 GO:0009705	NA"
GmaAffx.33345.1.S1_at	brown
GmaAffx.33377.1.A1_at	blue	Glyma10g37810.1	AT3G49055.1 | Symbols: | unknown protein; EXPRESSED IN: cotyledon; BEST Arabidopsis thaliana protein match is: unknown protein (TAIR:AT1G24560.1); Has 52205 Blast hits to 29376 proteins in 1994 species: Archae - 873; Bacteria - 6150; Metazoa - 27099; Fungi - 3784; Plants - 3062; Viruses - 130; Other Eukaryotes - 11107 (source: NCBI BLink). | chr3:18185166-18186968 REVERSE LENGTH=480	NA	NA	GO:0005737	NA"
GmaAffx.33653.1.S1_at	blue	Glyma17g37650.1	AT1G75660.1 | Symbols: XRN3	AtXRN3 | 5'-3' exoribonuclease 3 | chr1:28408289-28414825 FORWARD LENGTH=1020	GO:0006139 GO:0006310 GO:0006635 GO:0007062 GO:0007126 GO:0007131 GO:0009887 GO:0009888 GO:0010332 GO:0010587 GO:0010638 GO:0016558 GO:0031048 GO:0032204 GO:0033044 GO:0042138 GO:0043247 GO:0045132	GO:0003676 GO:0004527 GO:0004534 GO:0008270	GO:0005634
GmaAffx.34074.1.A1_at	grey	Glyma01g40110.2	AT1G64960.1 | Symbols: | ARM repeat superfamily protein | chr1:24129918-24134049 FORWARD LENGTH=1203	NA	NA	GO:0005634 GO:0005739	KOG1949"
GmaAffx.34423.1.A1_at	magenta
GmaAffx.34453.1.S1_at	greenyellow	Glyma02g15520.1	AT1G05710.5 | Symbols: | basic helix-loop-helix (bHLH) DNA-binding superfamily protein | chr1:1716198-1717023 FORWARD LENGTH=149	GO:0009723	GO:0003700	GO:0005634	NA"
GmaAffx.34785.18.S1_at	blue
GmaAffx.35522.1.A1_at	pink	Glyma16g04560.4	AT5G18170.1 | Symbols: GDH1 | glutamate dehydrogenase 1 | chr5:6006172-6008248 FORWARD LENGTH=411	GO:0006520 GO:0006807 GO:0009646 GO:0009651 GO:0046686 GO:0055114	GO:0000166 GO:0004353 GO:0005507 GO:0005524 GO:0008270 GO:0016491 GO:0016639 GO:0050897	GO:0005739	KOG2250"
GmaAffx.3559.1.S1_at	turquoise	Glyma09g26080.2	AT3G05200.1 | Symbols: ATL6 | RING/U-box superfamily protein | chr3:1477377-1478573 FORWARD LENGTH=398	GO:0002679 GO:0009814 GO:0009816 GO:0010200 GO:0016567 GO:0035556	GO:0004842 GO:0008270	GO:0005576 GO:0005886	NA"
GmaAffx.35629.1.S1_at	magenta	Glyma13g37970.1	AT5G54470.1 | Symbols: | B-box type zinc finger family protein | chr5:22114584-22115315 REVERSE LENGTH=215	GO:0006355 GO:0009409 GO:0009555	GO:0003700 GO:0008270	GO:0005622 GO:0005634	NA"
GmaAffx.36069.1.S1_at	blue	Glyma08g16780.1	AT2G31955.2 | Symbols: CNX2 | cofactor of nitrate reductase and xanthine dehydrogenase 2 | chr2:13584635-13586484 REVERSE LENGTH=390	GO:0006777	GO:0003824 GO:0046872 GO:0051536 GO:0051539	GO:0005739 GO:0009507 GO:0019008	KOG2876"
GmaAffx.36250.1.S1_s_at	turquoise	Glyma05g34760.1	AT1G73805.1 | Symbols: | Calmodulin binding protein-like | chr1:27745761-27749178 REVERSE LENGTH=451	GO:0000165 GO:0001666 GO:0002237 GO:0006355 GO:0006612 GO:0009581 GO:0009595 GO:0009617 GO:0009627 GO:0009697 GO:0009814 GO:0009862 GO:0009863 GO:0009867 GO:0010112 GO:0010200 GO:0010310 GO:0010363 GO:0031347 GO:0031348 GO:0035304 GO:0042742 GO:0043900 GO:0045087 GO:0045088 GO:0050832 GO:0080142	GO:0003700 GO:0005516 GO:0043565	GO:0005634	NA"
GmaAffx.36859.1.A1_at	magenta	Glyma17g05490.1	AT5G22850.1 | Symbols: | Eukaryotic aspartyl protease family protein | chr5:7633717-7636298 REVERSE LENGTH=493	GO:0006508	GO:0004190	GO:0005576	KOG1339"
GmaAffx.3697.1.S1_at	grey60	Glyma13g34420.1	AT1G78780.2 | Symbols: | pathogenesis-related family protein | chr1:29621447-29622431 REVERSE LENGTH=238	GO:0008150	GO:0003674	GO:0005737	NA"
GmaAffx.37095.2.S1_at	turquoise
GmaAffx.37095.2.S1_s_at	turquoise
GmaAffx.37095.2.S1_x_at	turquoise
GmaAffx.3716.1.S1_at	turquoise	Glyma12g31320.1	AT3G44220.1 | Symbols: | Late embryogenesis abundant (LEA) hydroxyproline-rich glycoprotein family | chr3:15928216-15929645 FORWARD LENGTH=206	GO:0008150	GO:0003674	GO:0005737	NA"
GmaAffx.3717.1.A1_at	turquoise	Glyma13g06600.1	AT3G51550.1 | Symbols: FER | Malectin/receptor-like protein kinase family protein | chr3:19117877-19120564 REVERSE LENGTH=895	GO:0000902 GO:0006007 GO:0006096 GO:0006468 GO:0006833 GO:0006972 GO:0007030 GO:0009266 GO:0009651 GO:0009791 GO:0010193 GO:0010483 GO:0016049 GO:0030244 GO:0046686 GO:0046777 GO:0048193 GO:0048767 GO:0050832	GO:0004672 GO:0004674 GO:0005524 GO:0016301 GO:0016772	GO:0005576 GO:0005886 GO:0009506 GO:0016020 GO:0043680	KOG1187"
GmaAffx.3726.1.A1_at	brown	Glyma05g33080.2	AT4G24290.2 | Symbols: | MAC/Perforin domain-containing protein | chr4:12594856-12597815 FORWARD LENGTH=606	GO:0008150	GO:0003674	GO:0005576 GO:0005886	NA"
GmaAffx.3758.1.S1_at	turquoise	Glyma08g08860.1	NA	NA	NA	NA	NA"
GmaAffx.37615.1.S1_at	red	Glyma17g06430.2	AT2G17220.2 | Symbols: | Protein kinase superfamily protein | chr2:7487866-7489768 REVERSE LENGTH=413	GO:0006468 GO:0006995 GO:0009627 GO:0009697 GO:0009863 GO:0010200 GO:0031347 GO:0031348 GO:0045087 GO:0050832	GO:0004672 GO:0004674 GO:0004713 GO:0005524 GO:0016301 GO:0016772	GO:0005886 GO:0009507	KOG1187"
GmaAffx.37994.1.A1_at	blue	Glyma04g03510.1	AT4G36660.1 | Symbols: | Protein of unknown function (DUF1195) | chr4:17285953-17287281 REVERSE LENGTH=179	GO:0008150	GO:0003674	GO:0005634 GO:0005794	NA"
GmaAffx.38008.1.S1_at	yellow	Glyma13g40590.1	NA	NA	NA	NA	NA"
GmaAffx.38122.1.S1_at	turquoise
GmaAffx.38339.1.A1_at	turquoise	Glyma10g41030.1	AT1G23000.1 | Symbols: | Heavy metal transport/detoxification superfamily protein | chr1:8143614-8144865 FORWARD LENGTH=358	GO:0009909 GO:0016570 GO:0030001 GO:0048449	GO:0046872	GO:0005575	KOG1603"
GmaAffx.38558.1.S1_at	magenta	Glyma05g35800.1	AT1G79750.1 | Symbols: ATNADP-ME4	NADP-ME4 | NADP-malic enzyme 4 | chr1:30007655-30011179 REVERSE LENGTH=646	GO:0006094 GO:0006108 GO:0006633 GO:0007010 GO:0009793 GO:0009845 GO:0010498 GO:0051289 GO:0055114	GO:0000166 GO:0004470 GO:0004473 GO:0008270 GO:0016491 GO:0016616 GO:0016619 GO:0016652 GO:0042803 GO:0046872 GO:0050897 GO:0051287	GO:0009507
GmaAffx.38560.1.A1_at	brown	Glyma09g03030.1	AT4G20880.1 | Symbols: | ethylene-responsive nuclear protein / ethylene-regulated nuclear protein (ERT2) | chr4:11179389-11180606 REVERSE LENGTH=405	NA	NA	GO:0005634	NA"
GmaAffx.38773.1.A1_at	magenta
GmaAffx.38813.1.S1_at	pink
GmaAffx.39280.1.S1_at	green	Glyma08g10410.1	AT1G30220.1 | Symbols: ATINT2	INT2 | inositol transporter 2 | chr1:10632957-10635439 REVERSE LENGTH=580	GO:0006810 GO:0006863 GO:0015798 GO:0023052 GO:0055085	GO:0005215 GO:0005351 GO:0005366 GO:0015144 GO:0022857 GO:0022891	GO:0005886 GO:0016020 GO:0016021 GO:0090406
GmaAffx.39742.1.S1_at	greenyellow
GmaAffx.39765.1.S1_s_at	yellow	Glyma09g24170.2	AT1G01490.2 | Symbols: | Heavy metal transport/detoxification superfamily protein | chr1:180401-182066 REVERSE LENGTH=177	GO:0030001	GO:0046872	GO:0005634	KOG1603"
GmaAffx.39849.1.S1_at	purple	Glyma06g47361.1	AT5G04890.1 | Symbols: RTM2 | HSP20-like chaperones superfamily protein | chr5:1427217-1428390 FORWARD LENGTH=366	GO:0009408 GO:0009615 GO:0009644 GO:0042542	GO:0003674	NA	NA"
GmaAffx.40165.1.S1_at	brown	Glyma06g45520.1	AT2G31180.1 | Symbols: ATMYB14	MYB14AT	MYB14 | myb domain protein 14 | chr2:13286806-13288175 REVERSE LENGTH=249	GO:0006355 GO:0009651 GO:0009723 GO:0009733 GO:0009751 GO:0009753	GO:0003677 GO:0003700
GmaAffx.40196.1.S1_at	cyan	Glyma12g29750.1	AT2G28320.1 | Symbols: | Pleckstrin homology (PH) and lipid-binding START domains-containing protein | chr2:12095161-12099424 FORWARD LENGTH=737	GO:0007165	GO:0005543 GO:0035091	GO:0005634 GO:0005886	NA"
GmaAffx.41254.1.S1_at	lightgreen
GmaAffx.41414.1.S1_s_at	yellow	Glyma20g26600.1	AT2G15220.1 | Symbols: | Plant basic secretory protein (BSP) family protein | chr2:6608689-6609366 FORWARD LENGTH=225	GO:0006952	NA	GO:0005576	NA"
GmaAffx.41469.1.S1_at	brown	Glyma02g13685.1	NA	NA	NA	NA	NA"
GmaAffx.41521.1.S1_at	brown	Glyma15g41840.1	AT1G53920.1 | Symbols: GLIP5 | GDSL-motif lipase 5 | chr1:20137725-20139637 FORWARD LENGTH=385	GO:0006629 GO:0006865 GO:0015824	GO:0004091 GO:0016298 GO:0016788	GO:0005576	NA"
GmaAffx.41564.1.S1_s_at	black	Glyma08g25520.1	AT1G73260.1 | Symbols: ATKTI1	KTI1 | kunitz trypsin inhibitor 1 | chr1:27547410-27548057 REVERSE LENGTH=215	GO:0009651 GO:0009751 GO:0010167 GO:0012501 GO:0015706 GO:0042542 GO:0042742	GO:0004866	GO:0005576 GO:0005739
GmaAffx.41564.2.S1_s_at	black
GmaAffx.41683.1.S1_at	yellow	Glyma14g00681.1	NA	NA	NA	NA	NA"
GmaAffx.41719.1.S1_at	brown	Glyma17g33891.1	AT1G80840.1 | Symbols: WRKY40	ATWRKY40 | WRKY DNA-binding protein 40 | chr1:30383834-30385356 FORWARD LENGTH=302	GO:0000165 GO:0002237 GO:0002679 GO:0006355 GO:0006612 GO:0006944 GO:0009595 GO:0009611 GO:0009612 GO:0009620 GO:0009646 GO:0009695 GO:0009697 GO:0009723 GO:0009738 GO:0009751 GO:0009753 GO:0009862 GO:0009863 GO:0009867 GO:0009873 GO:0010200 GO:0010310 GO:0010363 GO:0016045 GO:0030968 GO:0031347 GO:0031348 GO:0035556 GO:0042742 GO:0043069 GO:0043900 GO:0050691 GO:0050776 GO:0050832	GO:0003700 GO:0005515 GO:0043565	GO:0005634
GmaAffx.41723.1.S1_at	blue
GmaAffx.41726.1.S1_at	red	Glyma05g00240.2	AT5G39040.1 | Symbols: ALS1	ATTAP2	TAP2 | transporter associated with antigen processing protein 2 | chr5:15625660-15629621 FORWARD LENGTH=644	GO:0006200 GO:0006810 GO:0010044 GO:0035672 GO:0055085	GO:0000166 GO:0005215 GO:0005524 GO:0015421 GO:0016887 GO:0017111 GO:0042626
GmaAffx.41968.1.S1_at	blue
GmaAffx.42116.1.S1_at	turquoise
GmaAffx.42116.1.S1_x_at	turquoise
GmaAffx.42311.1.S1_at	pink
GmaAffx.42371.1.S1_at	tan	Glyma07g09220.1	AT4G28940.1 | Symbols: | Phosphorylase superfamily protein | chr4:14274414-14276920 FORWARD LENGTH=348	GO:0009116	GO:0003824	GO:0005886	NA"
GmaAffx.42541.1.A1_at	turquoise	Glyma01g39630.2	AT3G50120.1 | Symbols: | Plant protein of unknown function (DUF247) | chr3:18585157-18587246 REVERSE LENGTH=531	GO:0008150	GO:0003674	GO:0005886	NA"
GmaAffx.42570.1.A1_at	magenta	Glyma07g08360.1	AT4G00740.1 | Symbols: | S-adenosyl-L-methionine-dependent methyltransferases superfamily protein | chr4:307815-310298 REVERSE LENGTH=600	GO:0052546	GO:0008168 GO:0008757	GO:0005768 GO:0005794 GO:0005802 GO:0016021	NA"
GmaAffx.4291.1.A1_at	turquoise	Glyma05g01780.1	AT1G19020.1 | Symbols: | unknown protein; BEST Arabidopsis thaliana protein match is: unknown protein (TAIR:AT3G48180.1); Has 88 Blast hits to 88 proteins in 15 species: Archae - 0; Bacteria - 0; Metazoa - 0; Fungi - 0; Plants - 88; Viruses - 0; Other Eukaryotes - 0 (source: NCBI BLink). | chr1:6568142-6568402 FORWARD LENGTH=86	GO:0006979 GO:0009611 GO:0009625 GO:0009862 GO:0010200 GO:0030968 GO:0031348 GO:0050832	GO:0003674	GO:0005575	NA"
GmaAffx.43015.1.S1_at	turquoise	Glyma13g37830.1	AT1G03495.1 | Symbols: | HXXXD-type acyl-transferase family protein | chr1:873436-874832 FORWARD LENGTH=465	NA	GO:0016740 GO:0016747	GO:0005737	NA"
GmaAffx.43119.1.A1_at	greenyellow	Glyma19g40310.1	AT4G02090.1 | Symbols: | unknown protein; FUNCTIONS IN: molecular_function unknown; INVOLVED IN: N-terminal protein myristoylation; LOCATED IN: cellular_component unknown; EXPRESSED IN: root; Has 132 Blast hits to 132 proteins in 12 species: Archae - 0; Bacteria - 0; Metazoa - 0; Fungi - 0; Plants - 132; Viruses - 0; Other Eukaryotes - 0 (source: NCBI BLink). | chr4:923122-923730 FORWARD LENGTH=2…	GO:0006499	GO:0003674	GO:0005634	NA"
GmaAffx.43461.2.S1_at	magenta
GmaAffx.43537.1.S1_at	turquoise	Glyma13g36800.1	AT2G31090.1 | Symbols: | unknown protein; FUNCTIONS IN: molecular_function unknown; INVOLVED IN: biological_process unknown; LOCATED IN: endomembrane system; EXPRESSED IN: 24 plant structures; EXPRESSED DURING: 13 growth stages; BEST Arabidopsis thaliana protein match is: unknown protein (TAIR:AT2G20562.1); Has 70 Blast hits to 70 proteins in 13 species: Archae - 0; Bacteria - 0; Metazoa - 0; Fun…	GO:0008150	GO:0003674	NA	NA"
GmaAffx.43594.1.A1_at	turquoise	Glyma03g34420.1	AT2G36750.1 | Symbols: UGT73C1 | UDP-glucosyl transferase 73C1 | chr2:15410531-15412006 REVERSE LENGTH=491	GO:0008152 GO:0010224	GO:0008194 GO:0016757 GO:0016758 GO:0035251 GO:0050403 GO:0050502	GO:0009507	KOG1192"
GmaAffx.44448.1.S1_at	midnightblue	Glyma14g40620.1	AT4G24160.1 | Symbols: | alpha/beta-Hydrolases superfamily protein | chr4:12539871-12542210 FORWARD LENGTH=418	GO:0009407 GO:0010200 GO:0010583 GO:0052542 GO:0055088 GO:0055089 GO:0055091 GO:0070328	GO:0004623 GO:0016298 GO:0016787 GO:0042171	NA	KOG4409"
GmaAffx.44471.1.A1_at	blue
GmaAffx.44471.1.S1_at	blue	Glyma08g29100.1	AT5G16490.1 | Symbols: RIC4 | ROP-interactive CRIB motif-containing protein 4 | chr5:5384468-5385205 REVERSE LENGTH=153	GO:0007155 GO:0009860 GO:0010090 GO:0010215 GO:0017157 GO:0030833 GO:0045010 GO:0048765 GO:0051650 GO:0071555	GO:0005515	GO:0005886 GO:0009507 GO:0016324	NA"
GmaAffx.44975.1.S1_at	blue
GmaAffx.45199.1.S1_at	grey60	Glyma08g10330.1	AT5G46190.1 | Symbols: | RNA-binding KH domain-containing protein | chr5:18723435-18725834 REVERSE LENGTH=644	GO:0008150	GO:0003676 GO:0003723	GO:0005634	KOG2190"
GmaAffx.45417.1.S1_at	yellow	Glyma14g35510.1	NA	NA	NA	NA	NA"
GmaAffx.4552.1.S1_s_at	tan	Glyma09g07330.1	AT1G34060.1 | Symbols: | Pyridoxal phosphate (PLP)-dependent transferases superfamily protein | chr1:12396561-12398299 REVERSE LENGTH=463	NA	GO:0003824 GO:0016846 GO:0030170	GO:0005576	NA"
GmaAffx.45530.1.S1_at	greenyellow	Glyma11g32041.1	AT1G70530.1 | Symbols: CRK3 | cysteine-rich RLK (RECEPTOR-like protein kinase) 3 | chr1:26588750-26591379 REVERSE LENGTH=646	GO:0006468 GO:0009627 GO:0031347	GO:0004672 GO:0004674 GO:0005524 GO:0016301 GO:0016772	GO:0005576 GO:0005886	KOG1187"
GmaAffx.46103.1.S1_at	magenta	Glyma14g04110.1	AT2G26800.1 | Symbols: | Aldolase superfamily protein | chr2:11429192-11432185 REVERSE LENGTH=433	GO:0006551	GO:0003824 GO:0004419	GO:0005739	KOG2368"
GmaAffx.46129.1.S1_at	black	Glyma19g22590.1	AT5G40780.1 | Symbols: LHT1 | lysine histidine transporter 1 | chr5:16323823-16327082 FORWARD LENGTH=446	GO:0006499 GO:0006612 GO:0006820 GO:0006862 GO:0006865 GO:0006888 GO:0006944 GO:0010363 GO:0015696 GO:0015802 GO:0030968 GO:0043069 GO:0043090 GO:0043269 GO:0080167	GO:0015171	GO:0005886 GO:0016020	KOG1303"
GmaAffx.46140.1.S1_at	lightcyan
GmaAffx.46212.1.S1_at	turquoise	Glyma10g28990.1	AT5G26920.1 | Symbols: CBP60G | Cam-binding protein 60-like G | chr5:9475860-9478448 FORWARD LENGTH=563	GO:0000165 GO:0002237 GO:0006612 GO:0006944 GO:0009409 GO:0009595 GO:0009617 GO:0009627 GO:0009697 GO:0009814 GO:0009816 GO:0009862 GO:0009863 GO:0009867 GO:0010112 GO:0010200 GO:0010310 GO:0010363 GO:0019684 GO:0031348 GO:0042742 GO:0043069 GO:0043900 GO:0045087 GO:0045088 GO:0050832 GO:0071456 GO:0080142	GO:0003700 GO:0005516 GO:0043565	GO:0005634	NA"
GmaAffx.46215.1.S1_at	blue
GmaAffx.46234.1.S1_at	cyan	Glyma20g37580.2	AT1G54820.1 | Symbols: | Protein kinase superfamily protein | chr1:20447370-20450761 FORWARD LENGTH=458	GO:0006468	GO:0004672 GO:0004713 GO:0005524 GO:0016301 GO:0016772	GO:0005886	KOG1187"
GmaAffx.46516.1.A1_at	blue	Glyma13g25440.2	AT3G14470.1 | Symbols: | NB-ARC domain-containing disease resistance protein | chr3:4857940-4861104 FORWARD LENGTH=1054	GO:0006952 GO:0009627 GO:0009697	GO:0005515 GO:0043531	GO:0005576	KOG4658"
GmaAffx.46534.1.S1_at	brown	Glyma06g44660.2	AT4G20970.1 | Symbols: | basic helix-loop-helix (bHLH) DNA-binding superfamily protein | chr4:11215259-11216212 FORWARD LENGTH=190	GO:0006355 GO:0050832	GO:0003677 GO:0003700	GO:0005634	NA"
GmaAffx.47038.1.S1_at	blue	Glyma19g44500.1	AT3G61770.1 | Symbols: | Acid phosphatase/vanadium-dependent haloperoxidase-related protein | chr3:22864635-22866248 FORWARD LENGTH=284	GO:0008150	GO:0003674	GO:0005886	NA"
GmaAffx.47063.1.A1_at	pink	Glyma01g20811.1	AT3G25840.2 | Symbols: | Protein kinase superfamily protein | chr3:9452993-9456322 REVERSE LENGTH=673	GO:0000956 GO:0006468 GO:0006486	GO:0004672 GO:0004674 GO:0005524 GO:0016772	GO:0005634 GO:0005737	KOG0670"
GmaAffx.47124.1.A1_at	turquoise	Glyma13g29880.1	NA	NA	NA	NA	NA"
GmaAffx.47171.1.A1_at	turquoise	Glyma11g21361.1	AT5G17680.1 | Symbols: | disease resistance protein (TIR-NBS-LRR class)	putative | chr5:5822999-5827153 FORWARD LENGTH=1294	GO:0006952 GO:0007165	GO:0043531	GO:0005622
GmaAffx.47198.1.S1_at	green	Glyma12g31490.1	AT2G35930.1 | Symbols: PUB23 | plant U-box 23 | chr2:15083101-15084336 REVERSE LENGTH=411	GO:0000165 GO:0002679 GO:0006612 GO:0006944 GO:0006952 GO:0009414 GO:0009862 GO:0009867 GO:0010200 GO:0010310 GO:0010363 GO:0016567 GO:0031348 GO:0035556 GO:0042742 GO:0043069 GO:0050832 GO:0051865	GO:0004842	GO:0005737 GO:0005829	NA"
GmaAffx.47834.1.S1_at	turquoise	Glyma16g33590.1	AT5G36930.1 | Symbols: | Disease resistance protein (TIR-NBS-LRR class) family | chr5:14567771-14571907 REVERSE LENGTH=1188	GO:0006952 GO:0007165	GO:0043531	GO:0005622 GO:0005737	KOG4658"
GmaAffx.4788.2.S1_at	blue
GmaAffx.48085.1.S1_at	pink
GmaAffx.48416.1.S1_at	brown	Glyma17g10941.1	AT1G18750.1 | Symbols: AGL65 | AGAMOUS-like 65 | chr1:6467266-6469640 FORWARD LENGTH=389	GO:0009555	GO:0003677 GO:0003700 GO:0046983	GO:0005634	KOG0014"
GmaAffx.48620.1.S1_at	blue	Glyma19g01371.2	AT3G61360.1 | Symbols: | Tetratricopeptide repeat (TPR)-like superfamily protein | chr3:22704630-22706126 REVERSE LENGTH=498	GO:0008150	NA	GO:0005739	NA"
GmaAffx.48764.1.S1_at	turquoise
GmaAffx.4888.1.A1_at	blue	Glyma15g35070.1	AT3G10660.1 | Symbols: CPK2	ATCPK2 | calmodulin-domain protein kinase cdpk isoform 2 | chr3:3331599-3334268 REVERSE LENGTH=646	GO:0006468 GO:0006499	GO:0004672 GO:0004674 GO:0004683 GO:0005509 GO:0005524 GO:0016301 GO:0016772	GO:0005634 GO:0005789
GmaAffx.48895.1.S1_at	midnightblue
GmaAffx.4896.1.A1_at	green
GmaAffx.49030.1.S1_at	blue	Glyma20g06250.2	AT1G79480.2 | Symbols: | Carbohydrate-binding X8 domain superfamily protein | chr1:29897905-29899267 REVERSE LENGTH=396	NA	NA	GO:0005634	NA"
GmaAffx.4941.1.S1_at	salmon	Glyma15g03720.1	AT4G12070.1 | Symbols: | unknown protein; INVOLVED IN: biological_process unknown; LOCATED IN: plasma membrane; EXPRESSED IN: 22 plant structures; EXPRESSED DURING: 13 growth stages; Has 30201 Blast hits to 17322 proteins in 780 species: Archae - 12; Bacteria - 1396; Metazoa - 17338; Fungi - 3422; Plants - 5037; Viruses - 0; Other Eukaryotes - 2996 (source: NCBI BLink). | chr4:7231941-7234272 FOR…	GO:0008150	NA	GO:0005634 GO:0005886	NA"
GmaAffx.49644.1.S1_at	pink	Glyma01g20760.2	AT3G06350.1 | Symbols: EMB3004	MEE32 | dehydroquinate dehydratase	putative / shikimate dehydrogenase	putative | chr3:1924536-1927701 REVERSE LENGTH=603	GO:0006865 GO:0009793 GO:0019632 GO:0055114
GmaAffx.49784.1.S1_at	greenyellow	Glyma11g19980.1	AT5G57620.1 | Symbols: MYB36	AtMYB36 | myb domain protein 36 | chr5:23334904-23336388 FORWARD LENGTH=333	GO:0006355	GO:0003677 GO:0003700	GO:0005634
GmaAffx.50341.1.S1_at	blue	Glyma06g19770.1	AT5G50120.1 | Symbols: | Transducin/WD40 repeat-like superfamily protein | chr5:20382630-20383796 REVERSE LENGTH=388	GO:0008150 GO:0009733 GO:0009741	GO:0000166	GO:0005737 GO:0005834	KOG0313"
GmaAffx.50670.1.A1_at	brown	Glyma08g19250.1	AT2G13810.1 | Symbols: ALD1 | AGD2-like defense response protein 1 | chr2:5768489-5772138 FORWARD LENGTH=456	GO:0009058 GO:0009089 GO:0009693 GO:0009862 GO:0010150 GO:0042742	GO:0003824 GO:0008483 GO:0010285 GO:0016740 GO:0030170	GO:0009507	KOG0257"
GmaAffx.50673.2.S1_s_at	turquoise	Glyma05g32850.1	AT1G01720.1 | Symbols: ATAF1	ANAC002 | NAC (No Apical Meristem) domain transcriptional regulator superfamily protein | chr1:268471-269514 FORWARD LENGTH=289	GO:0006355 GO:0007275 GO:0009414 GO:0009611 GO:0009620 GO:0009695 GO:0009737 GO:0009753 GO:0009788 GO:0010200 GO:0042538	GO:0003677 GO:0003700	GO:0005634
GmaAffx.50737.1.S1_at	purple	Glyma18g46730.2	AT4G00440.1 | Symbols: | Protein of unknown function (DUF3741) | chr4:195176-198119 FORWARD LENGTH=831	GO:0008150	GO:0003674	GO:0005634	NA"
GmaAffx.50828.1.S1_at	black	Glyma03g15800.5	AT3G09220.1 | Symbols: LAC7 | laccase 7 | chr3:2827434-2830477 REVERSE LENGTH=567	GO:0000041 GO:0006826 GO:0010106 GO:0010167 GO:0015706 GO:0046274 GO:0055114	GO:0005507 GO:0016491 GO:0052716	GO:0005576 GO:0048046	KOG1263"
GmaAffx.50901.2.S1_at	green	Glyma04g05320.1	AT5G26030.2 | Symbols: FC1	FC-I	ATFC-I | ferrochelatase 1 | chr5:9096675-9098752 FORWARD LENGTH=466	GO:0006612 GO:0006783 GO:0006944 GO:0006979 GO:0009611 GO:0010363 GO:0019243 GO:0030968 GO:0033014 GO:0043069 GO:0052542	GO:0004325
GmaAffx.51044.2.S1_at	midnightblue	Glyma18g01650.1	AT1G67800.2 | Symbols: | Copine (Calcium-dependent phospholipid-binding protein) family | chr1:25421029-25423297 REVERSE LENGTH=453	GO:0006499 GO:0009697 GO:0009863 GO:0031348 GO:0045087	GO:0008270	GO:0005886	KOG4172"
GmaAffx.51065.1.S1_at	pink	Glyma15g01730.1	AT3G24490.1 | Symbols: | Alcohol dehydrogenase transcription factor Myb/SANT-like family protein | chr3:8911022-8912023 FORWARD LENGTH=333	GO:0006355 GO:0043687 GO:0045893	GO:0003700	GO:0005634	KOG4282"
GmaAffx.51409.1.S1_at	greenyellow	Glyma04g33941.1	AT1G79360.1 | Symbols: ATOCT2	OCT2	2-Oct | organic cation/carnitine transporter 2 | chr1:29854140-29855723 REVERSE LENGTH=527	GO:0015706 GO:0034220 GO:0055085	GO:0005351 GO:0015075 GO:0015144 GO:0022857
GmaAffx.51436.1.S1_at	yellow
GmaAffx.51436.2.S1_s_at	yellow
GmaAffx.51786.1.S1_s_at	magenta
GmaAffx.52114.1.S1_at	brown	Glyma01g44530.1	AT3G22600.1 | Symbols: | Bifunctional inhibitor/lipid-transfer protein/seed storage 2S albumin superfamily protein | chr3:8006711-8007397 REVERSE LENGTH=170	GO:0006869 GO:0010167 GO:0015706	GO:0008289	GO:0005886 GO:0031225	NA"
GmaAffx.52146.1.S1_at	black	Glyma03g40770.1	AT3G04720.1 | Symbols: PR4	HEL	PR-4 | pathogenesis-related 4 | chr3:1285691-1286531 REVERSE LENGTH=212	GO:0009615 GO:0009627 GO:0009651 GO:0009723 GO:0009817 GO:0010167 GO:0015706 GO:0016998 GO:0042742 GO:0050832 GO:0080027	GO:0004540 GO:0008061
GmaAffx.52175.1.A1_at	brown
GmaAffx.52259.1.A1_at	turquoise
GmaAffx.52494.1.S1_at	brown	Glyma13g09420.2	AT1G21230.1 | Symbols: WAK5 | wall associated kinase 5 | chr1:7429980-7432346 FORWARD LENGTH=733	GO:0006468	GO:0004672 GO:0004674 GO:0005509 GO:0005524 GO:0016301 GO:0016772	GO:0005576 GO:0005886	KOG1187"
GmaAffx.52579.1.S1_at	blue
GmaAffx.52628.1.S1_at	green	Glyma17g03960.1	AT4G16280.4 | Symbols: | RNA binding;abscisic acid binding | chr4:9207164-9214187 REVERSE LENGTH=672	GO:0007062 GO:0009553 GO:0009790 GO:0009793 GO:0009909 GO:0010228 GO:0031048 GO:0040029 GO:0045132 GO:0048316	GO:0000166 GO:0003676 GO:0003723	GO:0000785 GO:0005634 GO:0005737	KOG0144"
GmaAffx.52666.1.S1_at	turquoise	Glyma13g44730.1	AT1G80840.1 | Symbols: WRKY40	ATWRKY40 | WRKY DNA-binding protein 40 | chr1:30383834-30385356 FORWARD LENGTH=302	GO:0000165 GO:0002237 GO:0002679 GO:0006355 GO:0006612 GO:0006944 GO:0009595 GO:0009611 GO:0009612 GO:0009620 GO:0009646 GO:0009695 GO:0009697 GO:0009723 GO:0009738 GO:0009751 GO:0009753 GO:0009862 GO:0009863 GO:0009867 GO:0009873 GO:0010200 GO:0010310 GO:0010363 GO:0016045 GO:0030968 GO:0031347 GO:0031348 GO:0035556 GO:0042742 GO:0043069 GO:0043900 GO:0050691 GO:0050776 GO:0050832	GO:0003700 GO:0005515 GO:0043565	GO:0005634
GmaAffx.52742.1.S1_at	turquoise
GmaAffx.52752.1.S1_at	green	Glyma11g11450.1	AT4G38620.1 | Symbols: ATMYB4	MYB4 | myb domain protein 4 | chr4:18053866-18054876 FORWARD LENGTH=282	GO:0006598 GO:0006857 GO:0009611 GO:0009698 GO:0009751 GO:0009753 GO:0009805 GO:0010224 GO:0042398 GO:0045892 GO:2000762	GO:0003677 GO:0003700	GO:0005634
GmaAffx.52805.1.S1_at	purple	Glyma08g14860.2	AT4G39620.2 | Symbols: EMB2453 | Tetratricopeptide repeat (TPR)-like superfamily protein | chr4:18395294-18397393 FORWARD LENGTH=510	GO:0009793	NA	GO:0009507	NA"
GmaAffx.52838.1.S1_at	magenta	Glyma02g10360.1	AT2G42010.1 | Symbols: PLDBETA1	PLDBETA | phospholipase D beta 1 | chr2:17533018-17537990 REVERSE LENGTH=1083	GO:0008152 GO:0009816 GO:0046686	GO:0003824 GO:0004630 GO:0005515 GO:0005546	GO:0005634 GO:0009506
GmaAffx.53069.1.S1_at	lightcyan	Glyma18g32910.1	AT4G13030.1 | Symbols: | P-loop containing nucleoside triphosphate hydrolases superfamily protein | chr4:7607400-7609656 FORWARD LENGTH=481	GO:0008150	NA	GO:0005634	NA"
GmaAffx.53133.1.S1_at	green	Glyma19g36830.1	AT5G57620.1 | Symbols: MYB36	AtMYB36 | myb domain protein 36 | chr5:23334904-23336388 FORWARD LENGTH=333	GO:0006355	GO:0003677 GO:0003700	GO:0005634
GmaAffx.53706.1.S1_at	pink
GmaAffx.53903.1.A1_at	cyan	Glyma17g07320.2	AT5G57610.1 | Symbols: | Protein kinase superfamily protein with octicosapeptide/Phox/Bem1p domain | chr5:23325307-23329099 FORWARD LENGTH=1054	GO:0006468	GO:0004672 GO:0004674 GO:0004712 GO:0005524 GO:0016772	GO:0005634	KOG0192"
GmaAffx.54068.1.S1_at	blue	Glyma14g07210.1	AT3G11410.1 | Symbols: ATPP2CA	AHG3	PP2CA | protein phosphatase 2CA | chr3:3584181-3585649 REVERSE LENGTH=399	GO:0006470 GO:0009409 GO:0009414 GO:0009737 GO:0009738 GO:0009788 GO:0010119 GO:0042538	GO:0003824 GO:0004721 GO:0004722 GO:0005515
GmaAffx.54085.1.S1_at	black
GmaAffx.54277.1.S1_at	yellow	Glyma04g02681.1	AT1G75730.2 | Symbols: | unknown protein; FUNCTIONS IN: molecular_function unknown; INVOLVED IN: biological_process unknown; EXPRESSED IN: 22 plant structures; EXPRESSED DURING: 12 growth stages. | chr1:28435991-28438983 REVERSE LENGTH=589	GO:0008150	GO:0003674	GO:0005634	NA"
GmaAffx.54296.1.S1_at	green	Glyma01g03550.1	AT1G10660.1 | Symbols: | unknown protein; LOCATED IN: endomembrane system; EXPRESSED IN: 24 plant structures; EXPRESSED DURING: 15 growth stages; BEST Arabidopsis thaliana protein match is: unknown protein (TAIR:AT5G62960.1); Has 155 Blast hits to 154 proteins in 22 species: Archae - 0; Bacteria - 0; Metazoa - 10; Fungi - 4; Plants - 139; Viruses - 0; Other Eukaryotes - 2 (source: NCBI BLink). | …	GO:0008150	GO:0003674	GO:0005575	NA"
GmaAffx.54405.1.S1_at	blue	Glyma09g15980.2	AT3G58580.1 | Symbols: | DNAse I-like superfamily protein | chr3:21660866-21663697 REVERSE LENGTH=603	GO:0010228	GO:0016787	NA	KOG0620"
GmaAffx.54679.1.S1_at	cyan	Glyma07g09270.1	AT1G67300.1 | Symbols: | Major facilitator superfamily protein | chr1:25193832-25196751 REVERSE LENGTH=493	GO:0006810 GO:0055085	GO:0005215 GO:0005351 GO:0015144 GO:0022857 GO:0022891	GO:0016020 GO:0016021	KOG0254"
GmaAffx.54802.1.S1_at	blue	Glyma09g11770.2	AT1G30270.1 | Symbols: CIPK23	SnRK3.23	ATCIPK23	LKS1 | CBL-interacting protein kinase 23 | chr1:10655270-10658524 FORWARD LENGTH=482	GO:0000911 GO:0006468 GO:0007165 GO:0007584 GO:0009414 GO:0009723 GO:0009738 GO:0010107 GO:0010118 GO:0016036 GO:0019375 GO:0019722 GO:0035556 GO:0042631
GmaAffx.54978.1.S1_at	turquoise	Glyma03g22230.2	AT3G25250.1 | Symbols: AGC2-1	AGC2	OXI1	AtOXI1 | AGC (cAMP-dependent	cGMP-dependent and protein kinase C) kinase family protein | chr3:9195566-9196949 FORWARD LENGTH=421
GmaAffx.55202.1.S1_at	turquoise	Glyma05g17470.2	AT5G66900.1 | Symbols: | Disease resistance protein (CC-NBS-LRR class) family | chr5:26714931-26717757 REVERSE LENGTH=809	GO:0006952	GO:0043531	GO:0005634	KOG4658"
GmaAffx.55244.1.A1_at	brown	Glyma09g05700.1	AT4G20000.1 | Symbols: | VQ motif-containing protein | chr4:10838367-10838993 FORWARD LENGTH=208	GO:0008150	GO:0003674	GO:0005634	NA"
GmaAffx.55404.1.S1_at	blue
GmaAffx.55471.1.S1_at	yellow	Glyma11g10281.1	AT1G47670.1 | Symbols: | Transmembrane amino acid transporter family protein | chr1:17536834-17539486 REVERSE LENGTH=519	GO:0006865 GO:0010075	GO:0015171	GO:0005886 GO:0016020	NA"
GmaAffx.55568.1.S1_at	green	Glyma16g23420.2	AT2G17820.1 | Symbols: ATHK1	AHK1	HK1 | histidine kinase 1 | chr2:7743133-7748013 REVERSE LENGTH=1207	GO:0006970 GO:0009414 GO:0010375 GO:0010431	GO:0000155 GO:0000156 GO:0004673 GO:0004871 GO:0005034 GO:0005515 GO:0005524 GO:0009927 GO:0016772
GmaAffx.55753.1.S1_s_at	grey60
GmaAffx.55781.1.A1_at	turquoise	Glyma12g20830.1	AT4G27280.1 | Symbols: | Calcium-binding EF-hand family protein | chr4:13663770-13664162 REVERSE LENGTH=130	GO:0009611 GO:0009612 GO:0010200 GO:0080167	GO:0005509	GO:0005886	NA"
GmaAffx.55781.1.A1_s_at	turquoise	Glyma12g20830.1	AT4G27280.1 | Symbols: | Calcium-binding EF-hand family protein | chr4:13663770-13664162 REVERSE LENGTH=130	GO:0009611 GO:0009612 GO:0010200 GO:0080167	GO:0005509	GO:0005886	NA"
GmaAffx.55953.1.S1_at	midnightblue	Glyma09g32670.1	AT4G28890.1 | Symbols: | RING/U-box superfamily protein | chr4:14256437-14257735 REVERSE LENGTH=432	GO:0000041 GO:0016567 GO:0048527 GO:0048589 GO:0048765 GO:0048767	GO:0004842 GO:0008270	NA	NA"
GmaAffx.56123.1.A1_at	green	Glyma11g31550.1	AT3G08600.1 | Symbols: | Protein of unknown function (DUF1191) | chr3:2612646-2613596 FORWARD LENGTH=316	GO:0008150 GO:0009832 GO:0016049 GO:0030243	GO:0003674	GO:0005739 GO:0005886	NA"
GmaAffx.56150.1.A1_at	pink	Glyma02g38180.2	AT4G24400.1 | Symbols: CIPK8	SnRK3.13	PKS11	ATCIPK8 | CBL-interacting protein kinase 8 | chr4:12617379-12620481 FORWARD LENGTH=445	GO:0006468 GO:0007165 GO:0009749 GO:0010167 GO:0046777 GO:0048364
GmaAffx.56159.1.A1_at	tan	Glyma11g14860.2	AT2G45910.1 | Symbols: | U-box domain-containing protein kinase family protein | chr2:18894520-18898212 FORWARD LENGTH=834	GO:0006468 GO:0016567	GO:0004672 GO:0004674 GO:0004842 GO:0005524 GO:0016301 GO:0016772	GO:0000151 GO:0005886	KOG1187"
GmaAffx.56264.1.S1_at	brown	Glyma17g35660.2	AT3G50150.1 | Symbols: | Plant protein of unknown function (DUF247) | chr3:18595809-18597551 REVERSE LENGTH=509	GO:0008150	NA	GO:0005886	NA"
GmaAffx.56265.1.S1_at	green	Glyma20g08040.1	AT5G19400.2 | Symbols: SMG7 | Telomerase activating protein Est1 | chr5:6540603-6544262 FORWARD LENGTH=1059	GO:0000184 GO:0007126 GO:0090306	GO:0003674	GO:0000932 GO:0005634	KOG2162"
GmaAffx.56374.1.S1_at	pink	Glyma05g38540.5	AT5G62000.3 | Symbols: ARF2	ARF1-BP	HSS	ORE14 | auxin response factor 2 | chr5:24910859-24914680 FORWARD LENGTH=859	GO:0006355 GO:0008285 GO:0009725 GO:0009737 GO:0009911 GO:0010047 GO:0010150 GO:0010227 GO:0042744 GO:0045892 GO:0048481
GmaAffx.56433.1.S1_at	midnightblue	Glyma20g10920.1	AT1G14370.1 | Symbols: APK2A	PBL2 | protein kinase 2A | chr1:4915859-4917959 FORWARD LENGTH=426	GO:0006468	GO:0004672 GO:0004674 GO:0005524 GO:0016301 GO:0016772	GO:0005886 GO:0009507
GmaAffx.56570.1.S1_at	blue
GmaAffx.5672.1.S1_at	greenyellow
GmaAffx.56772.1.A1_at	black	Glyma19g36070.1	AT1G09795.1 | Symbols: ATATP-PRT2	HISN1B	ATP-PRT2 | ATP phosphoribosyl transferase 2 | chr1:3173588-3176690 FORWARD LENGTH=413	GO:0000023 GO:0000105 GO:0006567 GO:0019252	GO:0000287 GO:0003879
GmaAffx.56822.1.A1_at	greenyellow	Glyma01g43620.1	AT1G50420.1 | Symbols: SCL3	SCL-3 | scarecrow-like 3 | chr1:18678177-18679625 REVERSE LENGTH=482	GO:0006355 GO:0009739	GO:0003700	GO:0005634
GmaAffx.56826.1.A1_at	magenta	Glyma03g34040.1	AT5G03380.1 | Symbols: | Heavy metal transport/detoxification superfamily protein | chr5:832400-834301 REVERSE LENGTH=392	GO:0010200 GO:0030001	GO:0046872	GO:0005886	KOG1603"
GmaAffx.5689.1.S1_at	turquoise	Glyma17g16000.4	AT5G47070.1 | Symbols: | Protein kinase superfamily protein | chr5:19118683-19120528 REVERSE LENGTH=410	GO:0006468 GO:0009627 GO:0009697	GO:0004672 GO:0004674 GO:0005524 GO:0016301 GO:0016772	GO:0005886	KOG1187"
GmaAffx.56968.1.S1_at	salmon	Glyma08g16670.1	AT1G53570.3 | Symbols: MAP3KA	MAPKKK3 | mitogen-activated protein kinase kinase kinase 3 | chr1:19987391-19990733 FORWARD LENGTH=608	GO:0006468 GO:0006487	GO:0004672 GO:0004713 GO:0005524 GO:0016301 GO:0016772	GO:0005634
GmaAffx.56981.1.S1_at	turquoise	Glyma02g45140.1	AT2G43020.1 | Symbols: ATPAO2	PAO2 | polyamine oxidase 2 | chr2:17891945-17894440 FORWARD LENGTH=490	GO:0006598 GO:0009409 GO:0009414 GO:0009737 GO:0055114	GO:0008131 GO:0046592	NA
GmaAffx.5725.1.S1_at	brown	Glyma19g02120.1	NA	NA	NA	NA	NA"
GmaAffx.57266.1.S1_at	green	Glyma18g08390.1	AT5G55860.1 | Symbols: | Plant protein of unknown function (DUF827) | chr5:22610146-22612166 FORWARD LENGTH=649	GO:0008150	GO:0003674	GO:0005886	NA"
GmaAffx.57324.1.S1_at	pink
GmaAffx.57445.1.A1_at	blue	Glyma19g38930.3	AT5G22000.3 | Symbols: RHF2A | RING-H2 group F2A | chr5:7277436-7279553 FORWARD LENGTH=375	GO:0006635 GO:0006914 GO:0007165 GO:0009561 GO:0009627 GO:0009697 GO:0009755 GO:0016558 GO:0044265 GO:0051603 GO:0051726 GO:0055046	GO:0008270	GO:0005634 GO:0005886	KOG1493"
GmaAffx.57527.1.A1_at	salmon	Glyma15g09110.2	AT5G05830.1 | Symbols: | RING/FYVE/PHD zinc finger superfamily protein | chr5:1755910-1756825 FORWARD LENGTH=204	NA	GO:0008270	GO:0005634	NA"
GmaAffx.57540.1.S1_at	cyan	Glyma12g08770.3	AT2G27950.1 | Symbols: | Ring/U-Box superfamily protein | chr2:11899422-11903171 REVERSE LENGTH=839	GO:0008150	GO:0008270	GO:0005737	KOG4172"
GmaAffx.5758.1.S1_at	purple	Glyma09g29580.1	AT5G54300.1 | Symbols: | Protein of unknown function (DUF761) | chr5:22054270-22055342 REVERSE LENGTH=326	GO:0008150 GO:0015824	GO:0003674	GO:0009507	NA"
GmaAffx.57686.1.S1_at	turquoise	Glyma01g01400.1	AT3G07040.1 | Symbols: RPM1	RPS3 | NB-ARC domain-containing disease resistance protein | chr3:2226244-2229024 REVERSE LENGTH=926	GO:0006952 GO:0009626	GO:0000166 GO:0005515 GO:0043531	GO:0005886
GmaAffx.57748.1.S1_at	yellow	Glyma02g01250.1	NA	NA	NA	NA	NA"
GmaAffx.57816.1.S1_at	pink	Glyma15g10370.1	AT5G18620.2 | Symbols: CHR17 | chromatin remodeling factor17 | chr5:6196190-6202058 REVERSE LENGTH=1072	GO:0000226 GO:0000911 GO:0006259 GO:0006261 GO:0006306 GO:0006342 GO:0006346 GO:0007126 GO:0008283 GO:0010228 GO:0010413 GO:0016246 GO:0016572 GO:0031047 GO:0033044 GO:0045492 GO:0051322 GO:0051567	GO:0005515 GO:0008094	GO:0005634	KOG0385"
GmaAffx.57867.1.S1_at	cyan	Glyma02g18610.1	AT3G10390.1 | Symbols: FLD | Flavin containing amine oxidoreductase family protein | chr3:3229293-3232345 FORWARD LENGTH=884	GO:0009851 GO:0009911 GO:0010228 GO:0010229 GO:0016575 GO:0048825 GO:0055114	GO:0008131 GO:0016491	GO:0005739	KOG0029"
GmaAffx.57874.1.S1_at	blue
GmaAffx.57898.1.S1_at	yellow	Glyma04g42360.1	AT1G21550.1 | Symbols: | Calcium-binding EF-hand family protein | chr1:7553317-7553784 REVERSE LENGTH=155	GO:0008150	GO:0005509	GO:0005737	KOG0027"
GmaAffx.58742.2.S1_at	turquoise	Glyma07g30950.1	AT1G61340.1 | Symbols: | F-box family protein | chr1:22628526-22629741 FORWARD LENGTH=185	GO:0006970 GO:0009611 GO:0009617 GO:0009651 GO:0009693 GO:0009737 GO:0009751 GO:0009753 GO:0009961 GO:0010200	GO:0003674	GO:0005634	NA"
GmaAffx.58742.2.S1_x_at	turquoise	Glyma07g30950.1	AT1G61340.1 | Symbols: | F-box family protein | chr1:22628526-22629741 FORWARD LENGTH=185	GO:0006970 GO:0009611 GO:0009617 GO:0009651 GO:0009693 GO:0009737 GO:0009751 GO:0009753 GO:0009961 GO:0010200	GO:0003674	GO:0005634	NA"
GmaAffx.58762.2.S1_at	blue
GmaAffx.59154.1.S1_at	turquoise	Glyma08g04920.1	AT1G73805.1 | Symbols: | Calmodulin binding protein-like | chr1:27745761-27749178 REVERSE LENGTH=451	GO:0000165 GO:0001666 GO:0002237 GO:0006355 GO:0006612 GO:0009581 GO:0009595 GO:0009617 GO:0009627 GO:0009697 GO:0009814 GO:0009862 GO:0009863 GO:0009867 GO:0010112 GO:0010200 GO:0010310 GO:0010363 GO:0031347 GO:0031348 GO:0035304 GO:0042742 GO:0043900 GO:0045087 GO:0045088 GO:0050832 GO:0080142	GO:0003700 GO:0005516 GO:0043565	GO:0005634	NA"
GmaAffx.5924.1.S1_at	blue	Glyma18g10760.2	AT4G27670.1 | Symbols: HSP21 | heat shock protein 21 | chr4:13819048-13819895 REVERSE LENGTH=227	GO:0006457 GO:0009408 GO:0009644 GO:0010286 GO:0042542	NA	GO:0009507	NA"
GmaAffx.59252.1.S1_at	brown	Glyma18g02390.1	AT1G15100.1 | Symbols: RHA2A | RING-H2 finger A2A | chr1:5193703-5194170 REVERSE LENGTH=155	GO:0009651 GO:0009789 GO:0016567 GO:0047484	GO:0004842 GO:0005515 GO:0008270	NA	NA"
GmaAffx.59597.1.S1_at	yellow	Glyma01g01601.1	AT1G32160.1 | Symbols: | Protein of unknown function (DUF760) | chr1:11568701-11570241 FORWARD LENGTH=406	GO:0008150 GO:0009965 GO:0010155 GO:0030154 GO:0046777	GO:0003674	GO:0005634 GO:0009507 GO:0009570	NA"
GmaAffx.59616.1.S1_at	tan	Glyma10g36550.2	AT1G71710.2 | Symbols: | DNAse I-like superfamily protein | chr1:26973796-26976747 REVERSE LENGTH=655	GO:0032957 GO:0046854 GO:0046855	GO:0004445	GO:0005737	KOG0565"
GmaAffx.59637.1.S1_at	salmon	Glyma11g02010.8	AT4G23895.2 | Symbols: | Pleckstrin homology (PH) domain-containing protein | chr4:12422883-12424146 FORWARD LENGTH=247	GO:0006165 GO:0006183 GO:0006228 GO:0006241	GO:0004550 GO:0005524 GO:0005543	GO:0005634 GO:0009507	NA"
GmaAffx.59855.1.S1_at	cyan	Glyma01g23150.1	AT5G54890.1 | Symbols: | RNA-binding CRS1 / YhbY (CRM) domain-containing protein | chr5:22293346-22294909 FORWARD LENGTH=358	GO:0008150	GO:0003723	GO:0005739	NA"
GmaAffx.5987.1.A1_at	cyan	Glyma16g29430.1	AT3G16520.3 | Symbols: UGT88A1 | UDP-glucosyl transferase 88A1 | chr3:5619355-5620833 REVERSE LENGTH=462	GO:0008152	GO:0008194 GO:0016757 GO:0016758 GO:0080043 GO:0080044 GO:0080045 GO:0080046	GO:0005634 GO:0005829	KOG1192"
GmaAffx.59912.1.S1_at	pink	Glyma08g16380.2	AT5G66900.1 | Symbols: | Disease resistance protein (CC-NBS-LRR class) family | chr5:26714931-26717757 REVERSE LENGTH=809	GO:0006952	GO:0043531	GO:0005634	NA"
GmaAffx.59986.2.S1_at	blue	Glyma12g32050.3	AT1G05230.4 | Symbols: HDG2 | homeodomain GLABROUS 2 | chr1:1513388-1517024 REVERSE LENGTH=721	GO:0006355 GO:0010090 GO:0010103	GO:0003677 GO:0003700 GO:0043565	GO:0005634	KOG0490"
GmaAffx.60130.1.S1_at	blue
GmaAffx.60538.1.S1_at	turquoise	Glyma10g38490.1	AT5G51920.1 | Symbols: | Pyridoxal phosphate (PLP)-dependent transferases superfamily protein | chr5:21097202-21098914 REVERSE LENGTH=570	GO:0008152	GO:0003824 GO:0030170	NA	KOG2142"
GmaAffx.60577.2.S1_at	brown	Glyma18g52800.2	AT3G46540.1 | Symbols: | ENTH/VHS family protein | chr3:17134204-17135411 REVERSE LENGTH=307	GO:0008150	NA	GO:0005575	NA"
GmaAffx.60684.1.A1_at	turquoise	Glyma03g35390.1	NA	NA	NA	NA	NA"
GmaAffx.60936.1.S1_at	turquoise
GmaAffx.60958.3.S1_at	purple	Glyma07g32690.1	AT1G68810.1 | Symbols: | basic helix-loop-helix (bHLH) DNA-binding superfamily protein | chr1:25861289-25862882 FORWARD LENGTH=368	GO:0006355	GO:0003677 GO:0003700	GO:0005634	NA"
GmaAffx.61043.1.S1_at	blue	Glyma05g08160.1	AT5G19960.1 | Symbols: | RNA-binding (RRM/RBD/RNP motifs) family protein | chr5:6744029-6746133 FORWARD LENGTH=337	GO:0008150	GO:0000166 GO:0003676 GO:0003723	GO:0005634	KOG0107"
GmaAffx.61116.1.S1_at	turquoise	Glyma16g02960.1	AT2G46400.1 | Symbols: WRKY46	ATWRKY46 | WRKY DNA-binding protein 46 | chr2:19043676-19044754 REVERSE LENGTH=295	GO:0006355 GO:0009627 GO:0009697 GO:0010200	GO:0003700 GO:0043565	GO:0005634 GO:0005730
GmaAffx.6113.1.S1_at	yellow
GmaAffx.61345.1.S1_at	midnightblue	Glyma03g39610.1	AT1G09090.2 | Symbols: ATRBOHB	RBOHB | respiratory burst oxidase homolog B | chr1:2932743-2936495 FORWARD LENGTH=843	GO:0006826 GO:0006952 GO:0009408 GO:0009845 GO:0010106 GO:0010167 GO:0015706 GO:0055114	GO:0004601 GO:0005506 GO:0005509 GO:0009055 GO:0016174 GO:0016491 GO:0050660 GO:0050664	GO:0005886 GO:0016020 GO:0016021
GmaAffx.61929.1.A1_at	lightcyan	Glyma07g37620.1	AT3G06890.1 | Symbols: | unknown protein; Has 91 Blast hits to 91 proteins in 12 species: Archae - 0; Bacteria - 0; Metazoa - 0; Fungi - 0; Plants - 91; Viruses - 0; Other Eukaryotes - 0 (source: NCBI BLink). | chr3:2176949-2177335 FORWARD LENGTH=128	GO:0008150	GO:0003674	GO:0005575	NA"
GmaAffx.61930.1.S1_at	turquoise	Glyma04g14790.1	AT5G45380.1 | Symbols: ATDUR3	DUR3 | solute:sodium symporters;urea transmembrane transporters | chr5:18391337-18395696 FORWARD LENGTH=704	GO:0006810 GO:0006995 GO:0035725 GO:0055085	GO:0005215 GO:0015204 GO:0015370	GO:0005886 GO:0016020
GmaAffx.62045.1.A1_at	greenyellow	Glyma08g03510.3	AT2G19830.1 | Symbols: SNF7.2	VPS32 | SNF7 family protein | chr2:8558101-8559389 REVERSE LENGTH=213	GO:0015031 GO:0016192	GO:0005515	GO:0000815 GO:0005737 GO:0005886
GmaAffx.62195.1.S1_at	grey60	Glyma01g32400.1	AT5G58380.1 | Symbols: CIPK10	PKS2	SIP1	SNRK3.8 | SOS3-interacting protein 1 | chr5:23597092-23598531 REVERSE LENGTH=479	GO:0006468 GO:0007165
GmaAffx.62324.1.A1_at	yellow	Glyma16g24700.2	AT3G50930.1 | Symbols: BCS1 | cytochrome BC1 synthesis | chr3:18929817-18931547 FORWARD LENGTH=576	GO:0009611 GO:0009612 GO:0009627 GO:0009697 GO:0010200 GO:0052542	GO:0000166 GO:0005524 GO:0016887 GO:0017111	GO:0005739 GO:0005886	KOG0743"
GmaAffx.62382.1.S1_at	turquoise
GmaAffx.62443.1.S1_at	cyan	Glyma11g33520.1	AT1G66180.1 | Symbols: | Eukaryotic aspartyl protease family protein | chr1:24647221-24648513 FORWARD LENGTH=430	GO:0006508 GO:0009416 GO:0016126 GO:0033591 GO:0052541 GO:0052546	GO:0004190	GO:0005576 GO:0005794	KOG1339"
GmaAffx.62542.1.S1_at	grey	Glyma19g40320.1	NA	NA	NA	NA	NA"
GmaAffx.62545.1.S1_at	blue
GmaAffx.6271.1.S1_at	turquoise	Glyma06g10720.1	NA	NA	NA	NA	NA"
GmaAffx.63108.1.A1_at	yellow	Glyma19g34320.2	AT2G38820.2 | Symbols: | Protein of unknown function (DUF506) _x0001_| chr2:16222271-16223393 FORWARD LENGTH=310	GO:0008150	GO:0003674	GO:0005634	NA"
GmaAffx.63667.1.S1_at	cyan	Glyma17g05740.1	AT2G06040.1 | Symbols: | CONTAINS InterPro DOMAIN/s: Leucine-rich repeat	cysteine-containing subtype (InterPro:IPR006553); BEST Arabidopsis thaliana protein match is: RNI-like superfamily protein (TAIR:AT5G21900.1); Has 5028 Blast hits to 2547 proteins in 240 species: Archae - 0; Bacteria - 125; Metazoa - 2326; Fungi - 765; Plants - 1373; Viruses - 0; Other Eukaryotes - 439 (source: NCBI BLink). | chr2:2352333-2355419 REVERSE LENGTH=762	GO:0008150	GO:0003674	GO:0005634
GmaAffx.64029.1.S1_at	green	Glyma06g11240.2	AT4G08550.1 | Symbols: | electron carriers;protein disulfide oxidoreductases | chr4:5444345-5446825 FORWARD LENGTH=637	GO:0045454	GO:0009055 GO:0015035	GO:0005634	KOG1752"
GmaAffx.64048.2.A1_s_at	blue	Glyma16g27420.1	AT1G34220.2 | Symbols: | Regulator of Vps4 activity in the MVB pathway protein | chr1:12463102-12465911 REVERSE LENGTH=619	GO:0008150	GO:0003674	NA	KOG2027"
GmaAffx.64048.2.S1_at	midnightblue
GmaAffx.64048.2.S1_s_at	midnightblue	Glyma16g27420.1	AT1G34220.2 | Symbols: | Regulator of Vps4 activity in the MVB pathway protein | chr1:12463102-12465911 REVERSE LENGTH=619	GO:0008150	GO:0003674	NA	KOG2027"
GmaAffx.64300.1.S1_at	cyan	Glyma19g21930.1	AT1G25380.1 | Symbols: ATNDT2	NDT2 | NAD+ transporter 2 | chr1:8903726-8905818 FORWARD LENGTH=363	GO:0006810 GO:0006839 GO:0043132 GO:0055085	GO:0005215 GO:0051724	GO:0005739 GO:0005743
GmaAffx.6438.3.S1_at	turquoise	Glyma11g29720.1	AT2G38470.1 | Symbols: WRKY33	ATWRKY33 | WRKY DNA-binding protein 33 | chr2:16108476-16110539 FORWARD LENGTH=519	GO:0000165 GO:0002679 GO:0006355 GO:0006612 GO:0006944 GO:0006970 GO:0009408 GO:0009409 GO:0009414 GO:0009595 GO:0009651 GO:0009697 GO:0009862 GO:0009863 GO:0009867 GO:0010120 GO:0010200 GO:0010310 GO:0010363 GO:0010508 GO:0031348 GO:0034605 GO:0035556 GO:0042742 GO:0043069 GO:0043900 GO:0050832 GO:0070370	GO:0003700 GO:0005515 GO:0043565	GO:0005634
GmaAffx.64502.1.S1_at	brown	Glyma13g02220.1	NA	NA	NA	NA	NA"
GmaAffx.64523.1.S1_at	turquoise	Glyma05g09110.2	AT5G14490.1 | Symbols: anac085	NAC085 | NAC domain containing protein 85 | chr5:4670779-4672072 REVERSE LENGTH=350	GO:0006355 GO:0007275	GO:0003677 GO:0003700	GO:0005634
GmaAffx.65026.1.S1_at	turquoise	Glyma07g37790.1	AT1G09070.1 | Symbols: SRC2	(AT)SRC2 | soybean gene regulated by cold-2 | chr1:2927767-2928741 FORWARD LENGTH=324	GO:0006612 GO:0006623 GO:0006820 GO:0006862 GO:0006888 GO:0006944 GO:0009611 GO:0009612 GO:0009646 GO:0010200 GO:0010363 GO:0015696 GO:0015802 GO:0043069 GO:0043090 GO:0043269	GO:0005515	GO:0000326 GO:0005783 GO:0005886
GmaAffx.6519.1.S1_at	turquoise	Glyma08g29470.1	AT1G13340.1 | Symbols: | Regulator of Vps4 activity in the MVB pathway protein | chr1:4569622-4571043 REVERSE LENGTH=409	GO:0006979 GO:0009697 GO:0009863 GO:0031348 GO:0045087	NA	GO:0005737	KOG2027"
GmaAffx.65326.1.A1_at	blue	Glyma13g21580.1	AT5G03670.1 | Symbols: | unknown protein; BEST Arabidopsis thaliana protein match is: unknown protein (TAIR:AT2G36420.1); Has 700 Blast hits to 624 proteins in 104 species: Archae - 0; Bacteria - 18; Metazoa - 333; Fungi - 60; Plants - 73; Viruses - 24; Other Eukaryotes - 192 (source: NCBI BLink). | chr5:947311-949898 FORWARD LENGTH=516	GO:0008150 GO:0009888 GO:0030154	GO:0003674	GO:0005634	NA"
GmaAffx.65398.1.S1_at	grey
GmaAffx.65693.2.S1_s_at	purple	Glyma09g33650.1	AT4G37870.1 | Symbols: PCK1	PEPCK | phosphoenolpyruvate carboxykinase 1 | chr4:17802974-17806332 REVERSE LENGTH=671	GO:0006094 GO:0009817 GO:0016036 GO:0046686	GO:0004611 GO:0004612 GO:0005524 GO:0017076	GO:0005634 GO:0005730 GO:0005737 GO:0005829 GO:0016020
GmaAffx.65874.1.A1_at	turquoise	Glyma09g37190.2	AT5G50390.1 | Symbols: | Pentatricopeptide repeat (PPR-like) superfamily protein | chr5:20520789-20522980 REVERSE LENGTH=701	GO:0008150	NA	GO:0009507	NA"
GmaAffx.66195.1.A1_at	magenta	Glyma06g05560.1	AT5G11950.2 | Symbols: | Putative lysine decarboxylase family protein | chr5:3855072-3856815 FORWARD LENGTH=216	GO:0009089	GO:0042803	GO:0005634 GO:0005737 GO:0005829	NA"
GmaAffx.66215.1.S1_at	black	Glyma18g01890.1	AT5G65280.1 | Symbols: GCL1 | GCR2-like 1 | chr5:26086129-26088069 REVERSE LENGTH=433	NA	GO:0003824	GO:0005737 GO:0019898	KOG2787"
GmaAffx.66288.1.S1_at	turquoise	Glyma16g13405.1	NA	NA	NA	NA	NA"
GmaAffx.6635.1.S1_at	red
GmaAffx.66493.1.A1_at	magenta	Glyma13g03990.1	AT1G14370.1 | Symbols: APK2A	PBL2 | protein kinase 2A | chr1:4915859-4917959 FORWARD LENGTH=426	GO:0006468	GO:0004672 GO:0004674 GO:0005524 GO:0016301 GO:0016772	GO:0005886 GO:0009507
GmaAffx.66590.1.S1_at	greenyellow
GmaAffx.66590.2.S1_at	red	Glyma07g30990.1	AT5G57580.1 | Symbols: | Calmodulin-binding protein | chr5:23314994-23317683 REVERSE LENGTH=647	GO:0006487 GO:0008150	GO:0005516	GO:0005634	NA"
GmaAffx.672.1.A1_s_at	tan	Glyma08g25510.1	AT1G17860.1 | Symbols: | Kunitz family trypsin and protease inhibitor protein | chr1:6149343-6149933 FORWARD LENGTH=196	GO:0006457 GO:0009408 GO:0009644 GO:0010167 GO:0015706 GO:0034976 GO:0042542	GO:0004866	GO:0005576 GO:0005618 GO:0048046	NA"
GmaAffx.67389.1.S1_at	red	Glyma08g46630.1	AT1G06620.1 | Symbols: | 2-oxoglutarate (2OG) and Fe(II)-dependent oxygenase superfamily protein | chr1:2025618-2027094 FORWARD LENGTH=365	GO:0009414 GO:0009611 GO:0009867 GO:0042538 GO:0055114	GO:0016491 GO:0016706	GO:0005737	KOG0143"
GmaAffx.67451.1.S1_at	greenyellow
GmaAffx.67470.1.S1_at	black	Glyma02g05880.1	AT3G51000.1 | Symbols: | alpha/beta-Hydrolases superfamily protein | chr3:18945258-18946499 REVERSE LENGTH=323	NA	GO:0003824 GO:0004301	GO:0005634 GO:0005829	KOG4178"
GmaAffx.67470.3.S1_at	black	Glyma16g24570.1	AT3G51000.1 | Symbols: | alpha/beta-Hydrolases superfamily protein | chr3:18945258-18946499 REVERSE LENGTH=323	NA	GO:0003824 GO:0004301	GO:0005634 GO:0005829	KOG4178"
GmaAffx.677.1.S1_at	yellow	Glyma10g32270.2	AT1G20780.1 | Symbols: PUB44	ATPUB44	SAUL1 | senescence-associated E3 ubiquitin ligase 1 | chr1:7217812-7220609 FORWARD LENGTH=801	GO:0010115 GO:0010150 GO:0010271 GO:0010380 GO:0016567 GO:0090359	GO:0004842 GO:0005515 GO:0070696
GmaAffx.67700.1.S1_at	pink	Glyma10g31320.1	NA	NA	NA	NA	NA"
GmaAffx.67710.1.S1_at	green
GmaAffx.67851.1.S1_at	brown
GmaAffx.67864.1.S1_at	greenyellow	Glyma09g39530.1	AT4G00440.2 | Symbols: | Protein of unknown function (DUF3741) | chr4:195176-198225 FORWARD LENGTH=835	GO:0008150	GO:0003674	GO:0005634	NA"
GmaAffx.67983.1.S1_at	turquoise	Glyma02g47910.1	NA	NA	NA	NA	NA"
GmaAffx.68209.1.S1_at	tan	Glyma08g04730.1	AT2G01660.1 | Symbols: PDLP6 | plasmodesmata-located protein 6 | chr2:290973-292496 REVERSE LENGTH=288	GO:0008150	GO:0003674	GO:0005576 GO:0009506	NA"
GmaAffx.6824.2.S1_at	purple	Glyma08g04860.1	AT1G14890.1 | Symbols: | Plant invertase/pectin methylesterase inhibitor superfamily protein | chr1:5137045-5137704 FORWARD LENGTH=219	NA	GO:0004857 GO:0030599 GO:0046910	GO:0005739	NA"
GmaAffx.68372.1.S1_at	turquoise	Glyma10g28450.1	AT3G62200.1 | Symbols: | Putative endonuclease or glycosyl hydrolase | chr3:23023437-23025671 REVERSE LENGTH=673	GO:0008150	GO:0003674	GO:0005634	NA"
GmaAffx.68483.1.S1_at	salmon	Glyma03g29230.1	AT2G41700.1 | Symbols: ABCA1	AtABCA1 | ATP-binding cassette A1 | chr2:17383239-17396110 REVERSE LENGTH=1882	GO:0006486 GO:0006487	GO:0000166 GO:0005524 GO:0015171 GO:0016887 GO:0017111 GO:0042626	GO:0005774
GmaAffx.68483.2.S1_at	salmon	Glyma03g29210.1	AT2G41700.1 | Symbols: ABCA1	AtABCA1 | ATP-binding cassette A1 | chr2:17383239-17396110 REVERSE LENGTH=1882	GO:0006486 GO:0006487	GO:0000166 GO:0005524 GO:0015171 GO:0016887 GO:0017111 GO:0042626	GO:0005774
GmaAffx.68487.1.S1_at	turquoise	Glyma04g40630.1	AT5G53730.1 | Symbols: | Late embryogenesis abundant (LEA) hydroxyproline-rich glycoprotein family | chr5:21808072-21808713 REVERSE LENGTH=213	GO:0008150	GO:0003674	GO:0005886	NA"
GmaAffx.68813.1.S1_at	tan	Glyma19g03010.1	AT2G43840.2 | Symbols: UGT74F1 | UDP-glycosyltransferase 74 F1 | chr2:18157681-18159166 FORWARD LENGTH=449	GO:0008152 GO:0009696 GO:0018874 GO:0046482	GO:0008194 GO:0016757 GO:0016758 GO:0035251 GO:0052640 GO:0052641 GO:0080002 GO:0080044 GO:0080046	GO:0005737	KOG1192"
GmaAffx.68900.1.S1_at	salmon	Glyma13g23070.1	AT2G11520.1 | Symbols: CRCK3 | calmodulin-binding receptor-like cytoplasmic kinase 3 | chr2:4619145-4621448 FORWARD LENGTH=510	GO:0006468 GO:0009627 GO:0009697 GO:0009863 GO:0030968 GO:0031348 GO:0045087	GO:0004672 GO:0004674 GO:0005524 GO:0016301 GO:0016772	GO:0005886	KOG1187"
GmaAffx.68977.1.S1_at	midnightblue	Glyma04g14270.1	AT4G25160.1 | Symbols: | U-box domain-containing protein kinase family protein | chr4:12903360-12906669 REVERSE LENGTH=835	GO:0002238 GO:0006468 GO:0016567	GO:0004672 GO:0004674 GO:0004842 GO:0005515 GO:0005524 GO:0016301 GO:0016772	GO:0000151 GO:0005634	KOG1187"
GmaAffx.68985.1.S1_at	turquoise	Glyma06g06530.1	AT1G80840.1 | Symbols: WRKY40	ATWRKY40 | WRKY DNA-binding protein 40 | chr1:30383834-30385356 FORWARD LENGTH=302	GO:0000165 GO:0002237 GO:0002679 GO:0006355 GO:0006612 GO:0006944 GO:0009595 GO:0009611 GO:0009612 GO:0009620 GO:0009646 GO:0009695 GO:0009697 GO:0009723 GO:0009738 GO:0009751 GO:0009753 GO:0009862 GO:0009863 GO:0009867 GO:0009873 GO:0010200 GO:0010310 GO:0010363 GO:0016045 GO:0030968 GO:0031347 GO:0031348 GO:0035556 GO:0042742 GO:0043069 GO:0043900 GO:0050691 GO:0050776 GO:0050832	GO:0003700 GO:0005515 GO:0043565	GO:0005634
GmaAffx.69076.1.S1_at	red	Glyma02g13740.1	NA	NA	NA	NA	NA"
GmaAffx.69270.1.S1_at	lightgreen
GmaAffx.69545.1.S1_at	magenta	Glyma02g06650.1	AT4G36850.1 | Symbols: | PQ-loop repeat family protein / transmembrane family protein | chr4:17353415-17355822 REVERSE LENGTH=392	GO:0008150	NA	GO:0016020	KOG2913"
GmaAffx.69701.1.S1_at	green	Glyma19g31050.5	AT3G12250.2 | Symbols: TGA6	BZIP45 | TGACG motif-binding factor 6 | chr3:3906351-3908583 FORWARD LENGTH=330	GO:0006355 GO:0009410 GO:0009617 GO:0009627 GO:0009862 GO:0030968	GO:0003677 GO:0003700 GO:0005515	GO:0005634
GmaAffx.69712.1.S1_at	blue	Glyma19g38120.1	AT5G22400.1 | Symbols: | Rho GTPase activating protein with PAK-box/P21-Rho-binding domain | chr5:7423050-7425335 REVERSE LENGTH=466	GO:0007165	GO:0030675	GO:0005622 GO:0009507	NA"
GmaAffx.69855.1.A1_at	turquoise	Glyma10g04350.1	AT4G28530.1 | Symbols: anac074	NAC074 | NAC domain containing protein 74 | chr4:14090725-14094603 REVERSE LENGTH=352	GO:0006355 GO:0007275	GO:0003677 GO:0003700	GO:0005634
GmaAffx.69949.1.S1_at	yellow	Glyma10g39971.1	AT4G21410.1 | Symbols: CRK29 | cysteine-rich RLK (RECEPTOR-like protein kinase) 29 | chr4:11402463-11405025 REVERSE LENGTH=679	GO:0006468 GO:0009737	GO:0004672 GO:0004674 GO:0005524 GO:0016301 GO:0016772	GO:0005576 GO:0005773 GO:0005886	KOG1187"
GmaAffx.69994.1.S1_at	turquoise	Glyma14g35330.1	AT4G08950.1 | Symbols: EXO | Phosphate-responsive 1 family protein | chr4:5740378-5741322 FORWARD LENGTH=314	GO:0009741 GO:0016126	GO:0003674	GO:0005576 GO:0005618 GO:0005794 GO:0009505	NA"
GmaAffx.70045.1.S1_at	turquoise	Glyma20g25070.2	AT1G68450.1 | Symbols: | VQ motif-containing protein | chr1:25661721-25662179 REVERSE LENGTH=152	GO:0008150	GO:0003674	GO:0005634	NA"
GmaAffx.70298.1.S1_at	yellow	Glyma12g33690.1	AT2G31090.1 | Symbols: | unknown protein; FUNCTIONS IN: molecular_function unknown; INVOLVED IN: biological_process unknown; LOCATED IN: endomembrane system; EXPRESSED IN: 24 plant structures; EXPRESSED DURING: 13 growth stages; BEST Arabidopsis thaliana protein match is: unknown protein (TAIR:AT2G20562.1); Has 70 Blast hits to 70 proteins in 13 species: Archae - 0; Bacteria - 0; Metazoa - 0; Fun…	GO:0008150	GO:0003674	NA	NA"
GmaAffx.70634.1.S1_at	yellow
GmaAffx.70823.2.S1_at	black	Glyma13g10840.1	AT3G22160.1 | Symbols: | VQ motif-containing protein | chr3:7818148-7818726 REVERSE LENGTH=192	GO:0006612 GO:0008150 GO:0009414 GO:0009693 GO:0009737 GO:0009863 GO:0010363 GO:0042538 GO:0043069 GO:0051707	GO:0003674	GO:0005634	NA"
GmaAffx.70875.1.S1_s_at	yellow
GmaAffx.71351.1.S1_at	red	Glyma12g30430.1	AT5G22850.1 | Symbols: | Eukaryotic aspartyl protease family protein | chr5:7633717-7636298 REVERSE LENGTH=493	GO:0006508	GO:0004190	GO:0005576	KOG1339"
GmaAffx.71368.1.S1_at	cyan	Glyma05g05320.1	AT4G17570.3 | Symbols: GATA26 | GATA transcription factor 26 | chr4:9784329-9786974 REVERSE LENGTH=514	GO:0006355	GO:0003700 GO:0008270 GO:0043565	GO:0005634	NA"
GmaAffx.7138.1.S1_at	brown	Glyma17g16980.1	AT3G49690.1 | Symbols: RAX3	MYB84	ATMYB84 | myb domain protein 84 | chr3:18427941-18429100 FORWARD LENGTH=310	GO:0006355 GO:0009751	GO:0003677 GO:0003700
GmaAffx.71421.1.S1_at	turquoise	Glyma15g06470.1	AT2G14210.1 | Symbols: ANR1	AGL44 | AGAMOUS-like 44 | chr2:6018841-6023585 FORWARD LENGTH=234	GO:0006355 GO:0006944 GO:0007155 GO:0007584 GO:0009556 GO:0009887 GO:0009888 GO:0010090 GO:0010167 GO:0010413 GO:0010638 GO:0033044 GO:0042546 GO:0044036 GO:0045010 GO:0045492 GO:0048527 GO:0048589 GO:0048765 GO:0052543 GO:0071249 GO:0071555	GO:0003677 GO:0003700 GO:0008134 GO:0046983	GO:0005634
GmaAffx.71433.1.S1_at	turquoise	Glyma15g01820.2	AT3G16030.1 | Symbols: CES101 | lectin protein kinase family protein | chr3:5439609-5442802 FORWARD LENGTH=850	GO:0006468	GO:0004672 GO:0004674 GO:0004713 GO:0005524 GO:0016301 GO:0016772 GO:0030246	GO:0005886	KOG1187"
GmaAffx.71905.1.S1_at	grey60	Glyma08g15960.3	AT2G44480.1 | Symbols: BGLU17 | beta glucosidase 17 | chr2:18359780-18363001 FORWARD LENGTH=517	GO:0005975	GO:0003824 GO:0004553 GO:0043169	GO:0005576	NA"
GmaAffx.7209.1.A1_at	yellow	Glyma11g15600.1	NA	NA	NA	NA	NA"
GmaAffx.72149.1.A1_s_at	yellow	Glyma08g45301.1	NA	NA	NA	NA	NA"
GmaAffx.72348.1.S1_at	red	Glyma04g37040.1	AT1G76650.3 | Symbols: CML38 | calmodulin-like 38 | chr1:28766909-28767442 REVERSE LENGTH=177	GO:0009611 GO:0009620 GO:0009695 GO:0009723 GO:0009738 GO:0009753 GO:0009873 GO:0010200 GO:0035556	GO:0005509	GO:0005634 GO:0005886	KOG0027"
GmaAffx.72516.1.S1_at	turquoise	Glyma06g17810.1	AT5G66950.1 | Symbols: | Pyridoxal phosphate (PLP)-dependent transferases superfamily protein | chr5:26733333-26735945 FORWARD LENGTH=870	NA	GO:0003824 GO:0030170	GO:0005886 GO:0009507 GO:0009536	NA"
GmaAffx.7254.1.A1_at	brown	Glyma02g43150.1	AT4G18640.1 | Symbols: MRH1 | Leucine-rich repeat protein kinase family protein | chr4:10260481-10263577 FORWARD LENGTH=678	GO:0006468 GO:0007155 GO:0007169 GO:0010090 GO:0010228 GO:0016926 GO:0045010 GO:0048527 GO:0048589 GO:0048765 GO:0050665 GO:0071555	GO:0004672 GO:0004674 GO:0005524 GO:0016772	GO:0009507	KOG1187"
GmaAffx.72556.1.S1_at	yellow	Glyma09g01750.2	AT1G79670.1 | Symbols: RFO1	WAKL22 | Wall-associated kinase family protein | chr1:29976887-29979337 REVERSE LENGTH=751	GO:0006468 GO:0009620	GO:0004672 GO:0004674 GO:0004713 GO:0005524 GO:0016301 GO:0016772	GO:0005618 GO:0016021
GmaAffx.72630.1.S1_at	turquoise	Glyma14g34640.1	AT5G65160.1 | Symbols: TPR14 | tetratricopeptide repeat (TPR)-containing protein | chr5:26031457-26033668 REVERSE LENGTH=593	GO:0008150	NA	NA	KOG0624"
GmaAffx.72778.1.S1_at	green	Glyma15g09330.1	AT1G29800.1 | Symbols: | RING/FYVE/PHD-type zinc finger family protein | chr1:10432736-10435177 FORWARD LENGTH=510	GO:0007165	GO:0008270 GO:0035091 GO:0046872	GO:0005737	KOG1843"
GmaAffx.72810.1.S1_s_at	red
GmaAffx.72955.1.S1_at	salmon
GmaAffx.73009.1.S1_at	brown
GmaAffx.73009.1.S1_s_at	brown
GmaAffx.73009.1.S1_x_at	brown
GmaAffx.73160.1.S1_at	salmon
GmaAffx.73373.1.A1_at	greenyellow
GmaAffx.73451.1.S1_at	salmon
GmaAffx.73582.1.S1_at	tan
GmaAffx.73593.1.S1_at	yellow
GmaAffx.73820.1.S1_at	magenta
GmaAffx.73933.1.S1_at	midnightblue
GmaAffx.74031.1.S1_at	blue
GmaAffx.74069.1.S1_at	brown
GmaAffx.74261.1.S1_at	brown
GmaAffx.74300.1.S1_at	turquoise
GmaAffx.74499.1.A1_at	turquoise
GmaAffx.74525.2.S1_at	brown
GmaAffx.74588.1.S1_at	turquoise
GmaAffx.74761.1.S1_at	green
GmaAffx.74798.1.S1_at	turquoise
GmaAffx.75044.1.A1_at	midnightblue
GmaAffx.75047.1.A1_at	blue
GmaAffx.75079.1.A1_at	brown
GmaAffx.75189.1.S1_at	magenta
GmaAffx.75209.1.S1_at	lightcyan
GmaAffx.75412.1.S1_at	grey60
GmaAffx.75543.1.S1_at	blue
GmaAffx.75599.1.S1_at	brown
GmaAffx.75978.2.S1_x_at	salmon
GmaAffx.75992.1.S1_at	black
GmaAffx.76297.1.S1_at	turquoise
GmaAffx.76384.1.S1_s_at	black
GmaAffx.76504.1.A1_at	blue
GmaAffx.76504.1.S1_at	red
GmaAffx.76516.1.S1_at	yellow
GmaAffx.76533.1.A1_at	blue
GmaAffx.76814.1.S1_at	turquoise
GmaAffx.76964.1.S1_at	turquoise
GmaAffx.77173.1.S1_at	lightcyan
GmaAffx.77242.1.S1_at	turquoise
GmaAffx.77254.1.S1_at	turquoise
GmaAffx.77256.1.S1_at	turquoise
GmaAffx.77778.1.S1_at	cyan
GmaAffx.77792.1.A1_at	greenyellow
GmaAffx.77858.1.S1_at	pink
GmaAffx.77858.2.S1_s_at	pink
GmaAffx.77944.1.S1_at	pink
GmaAffx.77985.1.A1_at	blue
GmaAffx.77985.1.S1_at	purple
GmaAffx.78169.1.S1_at	lightcyan
GmaAffx.78513.1.S1_at	grey
GmaAffx.78631.1.S1_at	pink
GmaAffx.78636.1.S1_at	tan
GmaAffx.78790.1.S1_at	magenta
GmaAffx.78960.1.S1_s_at	turquoise
GmaAffx.79005.1.S1_at	turquoise
GmaAffx.79029.2.S1_at	yellow
GmaAffx.79325.1.S1_at	turquoise
GmaAffx.79360.1.S1_at	purple
GmaAffx.79390.1.S1_at	green
GmaAffx.79390.2.S1_at	green
GmaAffx.79437.2.S1_at	brown
GmaAffx.79541.1.S1_at	turquoise
GmaAffx.79762.1.S1_at	turquoise
GmaAffx.79787.1.S1_at	greenyellow
GmaAffx.80271.1.S1_at	turquoise
GmaAffx.80338.1.S1_at	brown
GmaAffx.80428.1.S1_at	blue
GmaAffx.80655.2.S1_at	salmon
GmaAffx.81066.1.S1_at	turquoise
GmaAffx.81111.1.S1_s_at	green
GmaAffx.81167.1.S1_at	blue
GmaAffx.81325.1.S1_at	turquoise
GmaAffx.81334.1.S1_at	red
GmaAffx.81751.1.S1_at	lightgreen
GmaAffx.81966.1.S1_at	blue
GmaAffx.81986.1.S1_at	pink
GmaAffx.82260.1.S1_at	blue
GmaAffx.82265.1.S1_at	turquoise
GmaAffx.82399.1.S1_at	blue
GmaAffx.82408.1.S1_at	blue
GmaAffx.82483.1.S1_at	blue
GmaAffx.82571.1.S1_at	grey60
GmaAffx.82603.1.S1_at	turquoise
GmaAffx.8274.1.S1_at	magenta
GmaAffx.82934.1.S1_at	pink
GmaAffx.82956.1.S1_at	tan
GmaAffx.82994.3.S1_at	pink
GmaAffx.82994.4.S1_at	green
GmaAffx.83013.1.S1_at	midnightblue
GmaAffx.83213.2.S1_at	turquoise
GmaAffx.83224.1.S1_at	blue
GmaAffx.83311.1.S1_at	blue
GmaAffx.83336.1.S1_at	turquoise
GmaAffx.83375.1.S1_at	pink
GmaAffx.83378.1.S1_at	lightcyan
GmaAffx.83593.2.S1_at	purple
GmaAffx.83598.1.S1_at	turquoise
GmaAffx.83609.1.S1_at	brown
GmaAffx.83657.2.S1_at	blue
GmaAffx.83668.1.S1_at	green
GmaAffx.83726.1.S1_at	turquoise
GmaAffx.83744.1.S1_at	blue
GmaAffx.83818.1.S1_at	midnightblue
GmaAffx.83849.1.S1_at	green
GmaAffx.839.1.S1_at	pink
GmaAffx.84038.1.A1_at	greenyellow
GmaAffx.84058.1.A1_s_at	yellow
GmaAffx.84149.1.A1_at	blue
GmaAffx.84338.1.S1_at	green
GmaAffx.84357.1.S1_at	lightcyan
GmaAffx.8437.1.S1_at	brown
GmaAffx.84500.1.S1_at	salmon
GmaAffx.84557.1.S1_at	yellow
GmaAffx.84670.2.S1_at	blue
GmaAffx.84832.1.S1_at	brown
GmaAffx.849.3.A1_at	blue
GmaAffx.849.3.S1_at	greenyellow
GmaAffx.84971.1.S1_at	blue
GmaAffx.85020.1.S1_at	greenyellow
GmaAffx.85080.1.S1_at	turquoise
GmaAffx.85154.1.S1_at	lightgreen
GmaAffx.85195.1.S1_at	turquoise
GmaAffx.85393.1.S1_at	green
GmaAffx.85409.1.S1_at	turquoise
GmaAffx.85433.1.S1_at	green
GmaAffx.85528.1.S1_at	purple
GmaAffx.85641.1.S1_at	blue
GmaAffx.85678.1.S1_at	turquoise
GmaAffx.85850.1.S1_at	green
GmaAffx.85871.1.S1_at	purple
GmaAffx.86245.1.S1_at	blue
GmaAffx.86248.1.S1_at	brown
GmaAffx.86256.1.S1_at	greenyellow
GmaAffx.86297.1.S1_at	green
GmaAffx.86392.1.S1_at	salmon
GmaAffx.86411.1.S1_at	blue
GmaAffx.86582.1.S1_at	blue
GmaAffx.86642.1.S1_at	green
GmaAffx.86964.1.A1_at	blue
GmaAffx.87045.1.S1_at	green
GmaAffx.87055.1.S1_at	turquoise
GmaAffx.87145.1.S1_at	cyan
GmaAffx.87415.1.S1_at	turquoise
GmaAffx.87513.1.S1_at	brown
GmaAffx.87526.1.S1_at	red
GmaAffx.87531.1.S1_at	green
GmaAffx.87549.1.S1_at	cyan
GmaAffx.87671.1.S1_at	salmon
GmaAffx.87951.1.S1_at	green
GmaAffx.88113.1.S1_at	turquoise
GmaAffx.88182.1.S1_at	red
GmaAffx.88248.1.S1_at	yellow
GmaAffx.88323.1.S1_at	blue
GmaAffx.8854.1.S1_at	yellow
GmaAffx.8877.1.S1_at	turquoise
GmaAffx.89132.1.A1_s_at	turquoise
GmaAffx.89167.1.A1_s_at	turquoise
GmaAffx.8939.1.S1_at	lightcyan
GmaAffx.89772.10.A1_s_at	red
GmaAffx.89772.10.S1_s_at	red
GmaAffx.89895.1.S1_at	salmon
GmaAffx.89917.1.S1_s_at	green
GmaAffx.89961.1.S1_at	black
GmaAffx.89999.1.S1_x_at	yellow
GmaAffx.90069.1.S1_at	magenta
GmaAffx.90071.1.S1_at	tan
GmaAffx.90197.1.S1_s_at	purple
GmaAffx.90198.1.S1_at	magenta
GmaAffx.90224.1.S1_at	tan
GmaAffx.90224.1.S1_s_at	tan
GmaAffx.90289.1.S1_at	magenta
GmaAffx.90289.1.S1_s_at	magenta
GmaAffx.90300.1.S1_at	red
GmaAffx.90369.1.S1_at	grey60
GmaAffx.90369.1.S1_s_at	grey60
GmaAffx.90387.1.S1_at	blue
GmaAffx.90408.1.S1_at	blue
GmaAffx.90419.1.S1_at	red
GmaAffx.90524.1.S1_s_at	salmon
GmaAffx.90535.1.S1_at	magenta
GmaAffx.90538.1.A1_s_at	yellow
GmaAffx.90599.1.S1_at	blue
GmaAffx.90752.1.S1_at	black
GmaAffx.90809.1.S1_at	turquoise
GmaAffx.90813.1.S1_at	blue
GmaAffx.90835.1.S1_at	green
GmaAffx.90876.1.S1_at	turquoise
GmaAffx.90883.1.S1_at	grey60
GmaAffx.90934.1.S1_s_at	purple
GmaAffx.90936.1.A1_s_at	turquoise
GmaAffx.91026.1.S1_at	black
GmaAffx.91037.1.S1_s_at	purple
GmaAffx.91141.1.S1_at	yellow
GmaAffx.9116.1.S1_at	turquoise
GmaAffx.91185.1.S1_at	blue
GmaAffx.91241.1.S1_at	black
GmaAffx.9127.1.S1_s_at	turquoise
GmaAffx.91339.1.S1_at	green
GmaAffx.91352.1.S1_at	green
GmaAffx.91436.1.S1_at	turquoise
GmaAffx.91506.1.S1_at	midnightblue
GmaAffx.91561.1.S1_s_at	brown
GmaAffx.91641.1.S1_s_at	turquoise
GmaAffx.91687.1.A1_s_at	red
GmaAffx.91723.1.S1_at	greenyellow
GmaAffx.91805.1.S1_at	brown
GmaAffx.91805.1.S1_s_at	brown
GmaAffx.91857.1.S1_s_at	brown
GmaAffx.92054.1.S1_at	turquoise
GmaAffx.92098.1.S1_at	red
GmaAffx.92098.1.S1_s_at	red
GmaAffx.92100.1.S1_at	purple
GmaAffx.92100.1.S1_s_at	purple
GmaAffx.92147.1.S1_at	greenyellow
GmaAffx.92152.1.S1_at	grey
GmaAffx.92152.1.S1_s_at	salmon
GmaAffx.92200.1.S1_at	blue
GmaAffx.92275.1.A1_s_at	magenta
GmaAffx.92336.1.S1_at	blue
GmaAffx.92441.1.S1_s_at	midnightblue
GmaAffx.92462.1.S1_at	brown
GmaAffx.92536.1.S1_at	brown
GmaAffx.92558.1.S1_s_at	yellow
GmaAffx.92595.1.S1_at	green
GmaAffx.92604.1.S1_at	salmon
GmaAffx.92620.1.S1_s_at	black
GmaAffx.92637.1.S1_at	turquoise
GmaAffx.92702.1.S1_at	blue
GmaAffx.92764.1.S1_at	turquoise
GmaAffx.92791.1.S1_at	turquoise
GmaAffx.92827.1.S1_at	purple
GmaAffx.92888.1.S1_at	red
GmaAffx.92945.1.S1_x_at	midnightblue
GmaAffx.92946.1.S1_at	magenta
GmaAffx.92966.1.S1_s_at	green
GmaAffx.93013.1.S1_at	salmon
GmaAffx.93046.1.S1_at	red
GmaAffx.93133.1.S1_s_at	black
GmaAffx.93135.1.S1_at	magenta
GmaAffx.93151.1.S1_s_at	red
GmaAffx.93175.1.S1_at	blue
GmaAffx.93182.1.S1_at	midnightblue
GmaAffx.93182.1.S1_s_at	midnightblue
GmaAffx.93245.1.S1_s_at	red
GmaAffx.93290.1.S1_at	turquoise
GmaAffx.93292.1.S1_at	turquoise
GmaAffx.93305.1.S1_at	tan
GmaAffx.93318.1.S1_s_at	salmon
GmaAffx.93489.1.A1_at	turquoise
GmaAffx.93545.1.S1_at	tan
GmaAffx.93635.1.S1_s_at	black
GmaAffx.93642.1.S1_s_at	yellow
GmaAffx.9475.1.A1_s_at	turquoise
GmaAffx.9499.1.A1_at	blue
GmaAffx.9664.1.A1_at	greenyellow
