# Supplementary material for: Statistical Approaches for Gene Selection, Hub Gene Identification and Module Interaction in Gene Co-Expression Network Analysis: An Application to Aluminum Stress in Soybean (Glycine max L.)
Source: PLoS One. 2017 Jan 5;12(1):e0169605. doi: 10.1371/journal.pone.0169605 (PMC5215982; doi:10.1371/journal.pone.0169605)
Supplement: S2 Table — (XLSX) [file pone.0169605.s007.xlsx]

## Sheet: Table S2
Probe Id	Protein Id	Modules_Al Stress	WGS_Al Stress	WGS_Control	Arabidopsis Orthologs	GO Term_MF	MF Descriptions	GO Term_BP	BP Descriptions	GO Term_CC	CC Descriptions	Panther Id	Descriptions			KO Term Id	KO Term Descriptions
Gma.12112.1.S1_at	Glyma06g13090.1	turquoise	72.2578	10.4913	AT5G24110.1 | Symbols: WRKY30, ATWRKY30 | WRKY DNA-binding protein 30 | chr5:8153416-8154633 REVERSE LENGTH=303	GO:0006355 GO:0009751 GO:0010193 GO:0042542	regulation_of_transcription,_DNA-dependent response_to_salicylic_acid_stimulus response_to_ozone response_to_hydrogen_peroxide	GO:0003700 GO:0005515 GO:0043565	sequence-specific_DNA_binding_transcription_factor_activity protein_binding sequence-specific_DNA_binding	GO:0005634 GO:0005737	nucleus cytoplasm			PF03106	sequence-specific_DNA_binding
Gma.17469.1.S1_at	Glyma16g02960.1	turquoise	80.1717	14.5351	AT2G46400.1 | Symbols: WRKY46, ATWRKY46 | WRKY DNA-binding protein 46 | chr2:19043676-19044754 REVERSE LENGTH=295	GO:0006355 GO:0009627 GO:0009697 GO:0010200	regulation_of_transcription,_DNA-dependent systemic_acquired_resistance salicylic_acid_biosynthetic_process response_to_chitin	GO:0003700 GO:0043565	sequence-specific_DNA_binding_transcription_factor_activity sequence-specific_DNA_binding	GO:0005634 GO:0005730	nucleus nucleolus			PF03106	sequence-specific_DNA_binding
Gma.2055.1.S1_at	Glyma05g00640.1	turquoise	72.1226	8.8043	AT5G61210.1 | Symbols: SNAP33, ATSNAP33, SNP33, ATSNAP33B | soluble N-ethylmaleimide-sensitive factor adaptor protein 33 | chr5:24624027-24625366 FORWARD LENGTH=300	GO:0000165 GO:0000910 GO:0000911 GO:0002679 GO:0006499 GO:0006612 GO:0006820 GO:0006862 GO:0006888 GO:0006944 GO:0009595 GO:0009611 GO:0009612 GO:0009620 GO:0009625 GO:0009627 GO:0009695 GO:0009697 GO:0009737 GO:0009753 GO:0009862 GO:0009863 GO:0009867 GO:0010200 GO:0010310 GO:0010363 GO:0015696 GO:0015802 GO:0016192 GO:0030968 GO:0031348 GO:0042742 GO:0043069 GO:0043090 GO:0043269 GO:0043900 GO:…	MAPK_cascade cytokinesis cytokinesis_by_cell_plate_formation respiratory_burst_involved_in_defense_response N-terminal_protein_myristoylation protein_targeting_to_membrane anion_transport nucleotide_transport ER_to_Golgi_vesicle-mediated_transport cellular_membrane_fusion detection_of_biotic_stimulus response_to_wounding response_to_mechanical_stimulus response_to_fungus response_to_insect system…	GO:0005484 GO:0005515	SNAP_receptor_activity protein_binding	GO:0005634 GO:0005886 GO:0009504 GO:0009507 GO:0016021	nucleus plasma_membrane cell_plate chloroplast integral_to_membrane	PTHR19305	SYNAPTOSOMAL_ASSOCIATED_PROTEIN	PF05739	protein_binding	KOG3065	SNAP-25_(synaptosome-associated_protein)_component_of_SNARE_complex
Gma.3259.1.S1_at	Glyma15g18580.2	turquoise	52.6015	14.8677	AT5G56960.1 | Symbols: | basic helix-loop-helix (bHLH) DNA-binding family protein | chr5:23038703-23041174 REVERSE LENGTH=466	GO:0006355 GO:0010200	regulation_of_transcription,_DNA-dependent response_to_chitin	GO:0003677 GO:0003700	DNA_binding sequence-specific_DNA_binding_transcription_factor_activity	GO:0005634	nucleus			PF00010	transcription_regulator_activity
Gma.3822.1.A1_at	Glyma17g21240.1	turquoise	51.7645	7.18853	AT5G66900.1 | Symbols: | Disease resistance protein (CC-NBS-LRR class) family | chr5:26714931-26717757 REVERSE LENGTH=809	GO:0006952	defense_response	GO:0043531	ADP_binding	GO:0005634	nucleus	PTHR23155 PTHR23155:SF237	LEUCINE-RICH_REPEAT-CONTAINING_PROTEIN DISEASE_RESISTANCE_PROTEIN_(CC-NBS-LRR_CLASS),_PUT	PF00560 PF00931	protein_binding apoptosis	KOG4658	Apoptotic_ATPase
Gma.3822.2.S1_at	Glyma17g21240.1	turquoise	64.5085	18.7822	AT5G66900.1 | Symbols: | Disease resistance protein (CC-NBS-LRR class) family | chr5:26714931-26717757 REVERSE LENGTH=809	GO:0006952	defense_response	GO:0043531	ADP_binding	GO:0005634	nucleus	PTHR23155 PTHR23155:SF237	LEUCINE-RICH_REPEAT-CONTAINING_PROTEIN DISEASE_RESISTANCE_PROTEIN_(CC-NBS-LRR_CLASS),_PUT	PF00560 PF00931	protein_binding apoptosis	KOG4658	Apoptotic_ATPase
Gma.5804.1.S1_at	Glyma02g36446.1	turquoise	54.3278	1.28742	AT5G58160.1 | Symbols: | actin binding | chr5:23533724-23539465 FORWARD LENGTH=1324	GO:0007015 GO:0016043 GO:0030036	actin_filament_organization cellular_component_organization actin_cytoskeleton_organization	GO:0003779	actin_binding	GO:0005737	cytoplasm	PTHR23213 PTHR23213:SF18	FORMIN-RELATED FORMIN-RELATED	PF10409 PF02181	protein_binding Formin_Homology_2_Domain	KOG1922	Rho_GTPase_effector_BNI1_and_related_formins
Gma.6812.2.S1_a_at	Glyma11g35050.1	turquoise	109.718	14.2966	AT2G40000.1 | Symbols: HSPRO2, ATHSPRO2 | ortholog of sugar beet HS1 PRO-1 2 | chr2:16700649-16701956 REVERSE LENGTH=435	GO:0006979 GO:0009646 GO:0009751 GO:0009816 GO:0010200	response_to_oxidative_stress response_to_absence_of_light response_to_salicylic_acid_stimulus defense_response_to_bacterium,_incompatible_interaction response_to_chitin	GO:0005515	protein_binding	GO:0005739	mitochondrion			PF07014 PF07231	Hs1pro-1_protein_C-terminus Hs1pro-1_N-terminus
Gma.772.1.S1_at		turquoise	65.9166	10.2951
Gma.789.1.S1_at	Glyma10g41840.1	turquoise	74.784	19.3504	AT1G68390.1 | Symbols: | Core-2/I-branching beta-1,6-N-acetylglucosaminyltransferase family protein | chr1:25642838-25645484 FORWARD LENGTH=408			GO:0016757	transferase_activity,_transferring_glycosyl_groups	GO:0016020	membrane			PF02485	membrane
Gma.8480.1.S1_at	Glyma16g25120.1	turquoise	71.9072	13.2794	AT5G17680.1 | Symbols: | disease resistance protein (TIR-NBS-LRR class), putative | chr5:5822999-5827153 FORWARD LENGTH=1294	GO:0006952 GO:0007165	defense_response signal_transduction	GO:0043531	ADP_binding	GO:0005622	intracellular	PTHR11017 PTHR11017:SF20	LEUCINE_RICH_REPEAT_PROTEIN DISEASE_RESISTANCE_PROTEIN	PF01582 PF00931	innate_immune_response apoptosis
Gma.9305.1.S1_at	Glyma20g27731.1	turquoise	94.6235	15.8381	AT4G05200.1 | Symbols: CRK25 | cysteine-rich RLK (RECEPTOR-like protein kinase) 25 | chr4:2679793-2682309 REVERSE LENGTH=675	GO:0000041 GO:0006468 GO:0006826 GO:0010106 GO:0010167 GO:0010413 GO:0015706 GO:0045492	transition_metal_ion_transport protein_phosphorylation iron_ion_transport cellular_response_to_iron_ion_starvation response_to_nitrate glucuronoxylan_metabolic_process nitrate_transport xylan_biosynthetic_process	GO:0004672 GO:0004674 GO:0005524 GO:0016301 GO:0016772	protein_kinase_activity protein_serine/threonine_kinase_activity ATP_binding kinase_activity transferase_activity,_transferring_phosphorus-containing_groups	GO:0005576	extracellular_region	PTHR11795	PROTEIN_KINASE	PF01657	Domain_of_unknown_function_DUF26
GmaAffx.14334.1.S1_at	Glyma02g14260.1	turquoise	58.7073	8.85533	AT1G13480.1 | Symbols: | Protein of unknown function (DUF1262) | chr1:4622783-4624043 REVERSE LENGTH=387	GO:0008150	biological_process	GO:0003674	molecular_function	GO:0005575	cellular_component			PF06880	Protein_of_unknown_function_(DUF1262)
GmaAffx.15015.1.S1_at	Glyma10g00980.1	turquoise	59.6982	13.7506	AT3G23240.1 | Symbols: ERF1, ATERF1 | ethylene response factor 1 | chr3:8295705-8296361 FORWARD LENGTH=218	GO:0006355 GO:0006952 GO:0009867 GO:0009873	regulation_of_transcription,_DNA-dependent defense_response jasmonic_acid_mediated_signaling_pathway ethylene_mediated_signaling_pathway	GO:0003677 GO:0003700	DNA_binding sequence-specific_DNA_binding_transcription_factor_activity	GO:0005634	nucleus			PF00847	sequence-specific_DNA_binding_transcription_factor_activity
GmaAffx.15202.1.S1_at	Glyma17g02230.1	turquoise	74.7633	6.67906	AT5G18980.1 | Symbols: | ARM repeat superfamily protein | chr5:6334944-6337943 REVERSE LENGTH=835	GO:0008150	biological_process			GO:0005575	cellular_component
GmaAffx.18359.1.S1_at	Glyma03g32270.2	turquoise	72.5544	10.7074	AT4G08850.1 | Symbols: | Leucine-rich repeat receptor-like protein kinase family protein | chr4:5636693-5640496 REVERSE LENGTH=1045	GO:0006468 GO:0006857 GO:0006995 GO:0009627 GO:0031347	protein_phosphorylation oligopeptide_transport cellular_response_to_nitrogen_starvation systemic_acquired_resistance regulation_of_defense_response	GO:0004672 GO:0004713 GO:0005524 GO:0016301 GO:0016772	protein_kinase_activity protein_tyrosine_kinase_activity ATP_binding kinase_activity transferase_activity,_transferring_phosphorus-containing_groups	GO:0005634 GO:0005886 GO:0009506 GO:0016020	nucleus plasma_membrane plasmodesma membrane	PTHR24420:SF501	SUBFAMILY_NOT_NAMED	PF00560 PF08263 PF00069	protein_binding Leucine_rich_repeat_N-terminal_domain protein_phosphorylation	KOG1187	Serine/threonine_protein_kinase
GmaAffx.19934.1.S1_at	Glyma13g21490.1	turquoise	58.2157	9.59403	AT5G03720.1 | Symbols: AT-HSFA3, HSFA3 | heat shock transcription factor A3 | chr5:971913-973683 REVERSE LENGTH=412	GO:0006355 GO:0009408 GO:0010200	regulation_of_transcription,_DNA-dependent response_to_heat response_to_chitin	GO:0003677 GO:0003700 GO:0043565	DNA_binding sequence-specific_DNA_binding_transcription_factor_activity sequence-specific_DNA_binding	GO:0005634	nucleus	PTHR10015:SF7	HEAT_SHOCK_TRANSCRIPTION_FACTOR	PF00447	sequence-specific_DNA_binding	KOG0627	Heat_shock_transcription_factor
GmaAffx.24398.1.A1_at	Glyma15g02150.1	turquoise	69.7117	7.07145	AT1G10340.1 | Symbols: | Ankyrin repeat family protein | chr1:3390475-3392481 REVERSE LENGTH=578	GO:0002237 GO:0008150 GO:0009581 GO:0009595 GO:0009627 GO:0009697	response_to_molecule_of_bacterial_origin biological_process detection_of_external_stimulus detection_of_biotic_stimulus systemic_acquired_resistance salicylic_acid_biosynthetic_process			GO:0005575	cellular_component	PTHR24177 PTHR24177:SF119	FAMILY_NOT_NAMED	PF00023	protein_binding	KOG4412	26S_proteasome_regulatory_complex,_subunit_PSMD10
GmaAffx.26509.1.S1_at	Glyma11g10230.1	turquoise	95.7149	16.1071	AT2G17040.1 | Symbols: anac036, NAC036 | NAC domain containing protein 36 | chr2:7407123-7408120 FORWARD LENGTH=276	GO:0000165 GO:0006355 GO:0007275 GO:0009814 GO:0009965 GO:0010200 GO:0045792 GO:0048281	MAPK_cascade regulation_of_transcription,_DNA-dependent multicellular_organismal_development defense_response,_incompatible_interaction leaf_morphogenesis response_to_chitin negative_regulation_of_cell_size inflorescence_morphogenesis	GO:0003677 GO:0003700	DNA_binding sequence-specific_DNA_binding_transcription_factor_activity	GO:0005634	nucleus			PF02365	regulation_of_transcription,_DNA-dependent
GmaAffx.26731.1.S1_at	Glyma14g37920.1	turquoise	66.2062	10.5003	AT5G58430.1 | Symbols: ATEXO70B1, EXO70B1 | exocyst subunit exo70 family protein B1 | chr5:23621460-23623334 REVERSE LENGTH=624	GO:0006887 GO:0006904 GO:0009738 GO:0035556	exocytosis vesicle_docking_involved_in_exocytosis abscisic_acid_mediated_signaling_pathway intracellular_signal_transduction			GO:0000145 GO:0005623 GO:0005737 GO:0005829 GO:0005886 GO:0070062	exocyst cell cytoplasm cytosol plasma_membrane extracellular_vesicular_exosome	PTHR12542:SF7	EXOCYST_COMPLEX_PROTEIN_EXO70	PF03081	exocyst	KOG2344	Exocyst_component_protein_and_related_proteins
GmaAffx.28170.1.S1_at	Glyma12g35250.1	turquoise	61.4846	9.65998	AT4G21700.1 | Symbols: | Protein of unknown function (DUF2921) | chr4:11529956-11532844 FORWARD LENGTH=962	GO:0008150	biological_process			GO:0005768 GO:0005794 GO:0005802 GO:0009507	endosome Golgi_apparatus trans-Golgi_network chloroplast			PF11145	Protein_of_unknown_function_(DUF2921)
GmaAffx.31266.1.S1_s_at	Glyma19g22800.3	turquoise	69.3337	1.49217	AT3G01650.1 | Symbols: RGLG1 | RING domain ligase1 | chr3:242734-245062 FORWARD LENGTH=489	GO:0006499 GO:0009690 GO:0009850 GO:0080148	N-terminal_protein_myristoylation cytokinin_metabolic_process auxin_metabolic_process negative_regulation_of_response_to_water_deprivation	GO:0004842 GO:0008270	ubiquitin-protein_ligase_activity zinc_ion_binding	GO:0005886	plasma_membrane	PTHR10857	COPINE	PF07002	Copine	KOG4172	Predicted_E3_ubiquitin_ligase
GmaAffx.36250.1.S1_s_at	Glyma05g34760.1	turquoise	76.8932	7.81111	AT1G73805.1 | Symbols: | Calmodulin binding protein-like | chr1:27745761-27749178 REVERSE LENGTH=451	GO:0000165 GO:0001666 GO:0002237 GO:0006355 GO:0006612 GO:0009581 GO:0009595 GO:0009617 GO:0009627 GO:0009697 GO:0009814 GO:0009862 GO:0009863 GO:0009867 GO:0010112 GO:0010200 GO:0010310 GO:0010363 GO:0031347 GO:0031348 GO:0035304 GO:0042742 GO:0043900 GO:0045087 GO:0045088 GO:0050832 GO:0080142	MAPK_cascade response_to_hypoxia response_to_molecule_of_bacterial_origin regulation_of_transcription,_DNA-dependent protein_targeting_to_membrane detection_of_external_stimulus detection_of_biotic_stimulus response_to_bacterium systemic_acquired_resistance salicylic_acid_biosynthetic_process defense_response,_incompatible_interaction systemic_acquired_resistance,_salicylic_acid_mediated_signalin…	GO:0003700 GO:0005516 GO:0043565	sequence-specific_DNA_binding_transcription_factor_activity calmodulin_binding sequence-specific_DNA_binding	GO:0005634	nucleus			PF07887	Calmodulin_binding_protein-like
GmaAffx.37095.2.S1_s_at		turquoise	57.58	8.83268
GmaAffx.37095.2.S1_x_at		turquoise	47.097	5.47671
GmaAffx.3716.1.S1_at	Glyma12g31320.1	turquoise	67.3277	11.3985	AT3G44220.1 | Symbols: | Late embryogenesis abundant (LEA) hydroxyproline-rich glycoprotein family | chr3:15928216-15929645 FORWARD LENGTH=206	GO:0008150	biological_process	GO:0003674	molecular_function	GO:0005737	cytoplasm			PF03168	Late_embryogenesis_abundant_protein
GmaAffx.43537.1.S1_at	Glyma13g36800.1	turquoise	84.3371	6.74543	AT2G31090.1 | Symbols: | unknown protein; FUNCTIONS IN: molecular_function unknown; INVOLVED IN: biological_process unknown; LOCATED IN: endomembrane system; EXPRESSED IN: 24 plant structures; EXPRESSED DURING: 13 growth stages; BEST Arabidopsis thaliana protein match is: unknown protein (TAIR:AT2G20562.1); Has 70 Blast hits to 70 proteins in 13 species: Archae - 0; Bacteria - 0; Metazoa - 0; Fun…	GO:0008150	biological_process	GO:0003674	molecular_function
GmaAffx.47124.1.A1_at	Glyma13g29880.1	turquoise	94.4922	15.776	NA	NA	NA	NA	NA	NA	NA
GmaAffx.52666.1.S1_at	Glyma13g44730.1	turquoise	55.4518	2.13139	AT1G80840.1 | Symbols: WRKY40, ATWRKY40 | WRKY DNA-binding protein 40 | chr1:30383834-30385356 FORWARD LENGTH=302	GO:0000165 GO:0002237 GO:0002679 GO:0006355 GO:0006612 GO:0006944 GO:0009595 GO:0009611 GO:0009612 GO:0009620 GO:0009646 GO:0009695 GO:0009697 GO:0009723 GO:0009738 GO:0009751 GO:0009753 GO:0009862 GO:0009863 GO:0009867 GO:0009873 GO:0010200 GO:0010310 GO:0010363 GO:0016045 GO:0030968 GO:0031347 GO:0031348 GO:0035556 GO:0042742 GO:0043069 GO:0043900 GO:0050691 GO:0050776 GO:0050832	MAPK_cascade response_to_molecule_of_bacterial_origin respiratory_burst_involved_in_defense_response regulation_of_transcription,_DNA-dependent protein_targeting_to_membrane cellular_membrane_fusion detection_of_biotic_stimulus response_to_wounding response_to_mechanical_stimulus response_to_fungus response_to_absence_of_light jasmonic_acid_biosynthetic_process salicylic_acid_biosynthetic_process…	GO:0003700 GO:0005515 GO:0043565	sequence-specific_DNA_binding_transcription_factor_activity protein_binding sequence-specific_DNA_binding	GO:0005634	nucleus			PF03106	sequence-specific_DNA_binding
GmaAffx.55781.1.A1_s_at	Glyma12g20830.1	turquoise	59.8109	7.03223	AT4G27280.1 | Symbols: | Calcium-binding EF-hand family protein | chr4:13663770-13664162 REVERSE LENGTH=130	GO:0009611 GO:0009612 GO:0010200 GO:0080167	response_to_wounding response_to_mechanical_stimulus response_to_chitin response_to_karrikin	GO:0005509	calcium_ion_binding	GO:0005886	plasma_membrane	PTHR10891:SF148	CALCIUM-BINDING_EF_HAND_FAMILY_PROTEIN
GmaAffx.59154.1.S1_at	Glyma08g04920.1	turquoise	80.5847	13.5563	AT1G73805.1 | Symbols: | Calmodulin binding protein-like | chr1:27745761-27749178 REVERSE LENGTH=451	GO:0000165 GO:0001666 GO:0002237 GO:0006355 GO:0006612 GO:0009581 GO:0009595 GO:0009617 GO:0009627 GO:0009697 GO:0009814 GO:0009862 GO:0009863 GO:0009867 GO:0010112 GO:0010200 GO:0010310 GO:0010363 GO:0031347 GO:0031348 GO:0035304 GO:0042742 GO:0043900 GO:0045087 GO:0045088 GO:0050832 GO:0080142	MAPK_cascade response_to_hypoxia response_to_molecule_of_bacterial_origin regulation_of_transcription,_DNA-dependent protein_targeting_to_membrane detection_of_external_stimulus detection_of_biotic_stimulus response_to_bacterium systemic_acquired_resistance salicylic_acid_biosynthetic_process defense_response,_incompatible_interaction systemic_acquired_resistance,_salicylic_acid_mediated_signalin…	GO:0003700 GO:0005516 GO:0043565	sequence-specific_DNA_binding_transcription_factor_activity calmodulin_binding sequence-specific_DNA_binding	GO:0005634	nucleus			PF07887	Calmodulin_binding_protein-like
GmaAffx.61116.1.S1_at	Glyma16g02960.1	turquoise	60.778	8.6724	AT2G46400.1 | Symbols: WRKY46, ATWRKY46 | WRKY DNA-binding protein 46 | chr2:19043676-19044754 REVERSE LENGTH=295	GO:0006355 GO:0009627 GO:0009697 GO:0010200	regulation_of_transcription,_DNA-dependent systemic_acquired_resistance salicylic_acid_biosynthetic_process response_to_chitin	GO:0003700 GO:0043565	sequence-specific_DNA_binding_transcription_factor_activity sequence-specific_DNA_binding	GO:0005634 GO:0005730	nucleus nucleolus			PF03106	sequence-specific_DNA_binding
GmaAffx.6438.3.S1_at	Glyma11g29720.1	turquoise	81.8294	14.577	AT2G38470.1 | Symbols: WRKY33, ATWRKY33 | WRKY DNA-binding protein 33 | chr2:16108476-16110539 FORWARD LENGTH=519	GO:0000165 GO:0002679 GO:0006355 GO:0006612 GO:0006944 GO:0006970 GO:0009408 GO:0009409 GO:0009414 GO:0009595 GO:0009651 GO:0009697 GO:0009862 GO:0009863 GO:0009867 GO:0010120 GO:0010200 GO:0010310 GO:0010363 GO:0010508 GO:0031348 GO:0034605 GO:0035556 GO:0042742 GO:0043069 GO:0043900 GO:0050832 GO:0070370	MAPK_cascade respiratory_burst_involved_in_defense_response regulation_of_transcription,_DNA-dependent protein_targeting_to_membrane cellular_membrane_fusion response_to_osmotic_stress response_to_heat response_to_cold response_to_water_deprivation detection_of_biotic_stimulus response_to_salt_stress salicylic_acid_biosynthetic_process systemic_acquired_resistance,_salicylic_acid_mediated_signali…	GO:0003700 GO:0005515 GO:0043565	sequence-specific_DNA_binding_transcription_factor_activity protein_binding sequence-specific_DNA_binding	GO:0005634	nucleus			PF03106	sequence-specific_DNA_binding
GmaAffx.6519.1.S1_at	Glyma08g29470.1	turquoise	71.8776	10.7467	AT1G13340.1 | Symbols: | Regulator of Vps4 activity in the MVB pathway protein | chr1:4569622-4571043 REVERSE LENGTH=409	GO:0006979 GO:0009697 GO:0009863 GO:0031348 GO:0045087	response_to_oxidative_stress salicylic_acid_biosynthetic_process salicylic_acid_mediated_signaling_pathway negative_regulation_of_defense_response innate_immune_response			GO:0005737	cytoplasm	PTHR12161	UNCHARACTERIZED_DUF292	PF03398	Regulator_of_Vps4_activity_in_the_MVB_pathway	KOG2027	Spindle_pole_body_protein
GmaAffx.67983.1.S1_at	Glyma02g47910.1	turquoise	94.259	13.8803	NA	NA	NA	NA	NA	NA	NA
GmaAffx.70045.1.S1_at	Glyma20g25070.2	turquoise	68.515	5.24824	AT1G68450.1 | Symbols: | VQ motif-containing protein | chr1:25661721-25662179 REVERSE LENGTH=152	GO:0008150	biological_process	GO:0003674	molecular_function	GO:0005634	nucleus			PF05678	VQ_motif
GmaAffx.74499.1.A1_at		turquoise	77.1596	9.1711
GmaAffx.76964.1.S1_at		turquoise	50.921	16.1562
GmaAffx.77254.1.S1_at		turquoise	50.2211	5.99547
GmaAffx.79541.1.S1_at		turquoise	66.3758	9.34686
GmaAffx.85409.1.S1_at		turquoise	70.0925	9.63822
GmaAffx.87415.1.S1_at		turquoise	80.2059	13.4133
GmaAffx.89167.1.A1_s_at		turquoise	62.2928	11.7272
GmaAffx.90936.1.A1_s_at		turquoise	80.8577	12.9899
GmaAffx.9127.1.S1_s_at		turquoise	75.9314	14.3467
Gma.10523.1.A1_at	Glyma02g14260.1	brown	68.0166	15.5242	AT1G13480.1 | Symbols: | Protein of unknown function (DUF1262) | chr1:4622783-4624043 REVERSE LENGTH=387	GO:0008150	biological_process	GO:0003674	molecular_function	GO:0005575	cellular_component			PF06880	Protein_of_unknown_function_(DUF1262)
Gma.10920.1.S1_at	Glyma08g45301.1	yellow	65.2208	10.24	NA	NA	NA	NA	NA	NA	NA
Gma.10971.2.S1_x_at	Glyma15g07480.1	brown	53.9369	10.7388	AT1G61250.1 | Symbols: SC3 | secretory carrier 3 | chr1:22586035-22588664 FORWARD LENGTH=289	GO:0015031	protein_transport	GO:0022857	transmembrane_transporter_activity	GO:0005768 GO:0005794 GO:0005802 GO:0005886 GO:0016020 GO:0016021	endosome Golgi_apparatus trans-Golgi_network plasma_membrane membrane integral_to_membrane	PTHR10687:SF2	gb_def:_m01d7.2.p_[caenorhabditis_elegans]	PF04144	protein_transport	KOG3088	Secretory_carrier_membrane_protein
Gma.11672.1.S1_at	Glyma15g01100.2	brown	71.5593	13.6478	AT3G15760.1 | Symbols: | unknown protein; FUNCTIONS IN: molecular_function unknown; INVOLVED IN: biological_process unknown; LOCATED IN: endomembrane system; EXPRESSED IN: 22 plant structures; EXPRESSED DURING: 10 growth stages; BEST Arabidopsis thaliana protein match is: unknown protein (TAIR:AT1G52565.1); Has 42 Blast hits to 42 proteins in 10 species: Archae - 0; Bacteria - 0; Metazoa - 0; Fun…	GO:0008150 GO:0009646	biological_process response_to_absence_of_light	GO:0003674	molecular_function	GO:0005576	extracellular_region
Gma.12149.1.S1_at	Glyma07g12600.1	yellow	64.5984	12.9145	NA	NA	NA	NA	NA	NA	NA
Gma.14024.1.A1_at	Glyma13g08060.1	brown	65.8602	8.8809	AT2G14095.1 | Symbols: | unknown protein; FUNCTIONS IN: molecular_function unknown; INVOLVED IN: biological_process unknown; LOCATED IN: mitochondrion; EXPRESSED IN: 7 plant structures; EXPRESSED DURING: 4 anthesis, C globular stage, petal differentiation and expansion stage; Has 106 Blast hits to 103 proteins in 21 species: Archae - 0; Bacteria - 5; Metazoa - 0; Fungi - 4; Plants - 87; Viruses -…	GO:0008150	biological_process	GO:0003674	molecular_function
Gma.14309.1.S1_at		brown	74.0034	3.4347
Gma.144.1.S1_at	Glyma06g06930.1	yellow	58.8151	14.7749	AT5G25250.1 | Symbols: | SPFH/Band 7/PHB domain-containing membrane-associated protein family | chr5:8749774-8751430 FORWARD LENGTH=470	GO:0006897 GO:0010324 GO:0071456	endocytosis membrane_invagination cellular_response_to_hypoxia	GO:0003674	molecular_function	GO:0005768 GO:0005773 GO:0005774 GO:0005886 GO:0009506	endosome vacuole vacuolar_membrane plasma_membrane plasmodesma	PTHR13806 PTHR13806:SF3	FLOTILLIN-RELATED gb_def:_cog2268:uncharacterized_bcr_[corynebacterium_glutamicum]	PF01145	SPFH_domain_/_Band_7_family	KOG2668	Flotillins
Gma.15135.1.S1_at	Glyma06g44730.1	magenta	59.1988	12.5411	AT1G53050.1 | Symbols: | Protein kinase superfamily protein | chr1:19772574-19775531 FORWARD LENGTH=694	GO:0006468 GO:0006499	protein_phosphorylation N-terminal_protein_myristoylation	GO:0004672 GO:0004674 GO:0005524 GO:0016301 GO:0016772	protein_kinase_activity protein_serine/threonine_kinase_activity ATP_binding kinase_activity transferase_activity,_transferring_phosphorus-containing_groups	GO:0005634 GO:0005886	nucleus plasma_membrane	PTHR24056 PTHR24056:SF77	CELL_DIVISION_PROTEIN_KINASE	PF00069	protein_phosphorylation	KOG0600	Cdc2-related_protein_kinase
Gma.16260.1.A1_at	Glyma08g04500.2	brown	47.3618	7.79378	AT1G18440.1 | Symbols: | Peptidyl-tRNA hydrolase family protein | chr1:6345994-6347686 FORWARD LENGTH=288	GO:0006412 GO:0006783	translation heme_biosynthetic_process	GO:0004045	aminoacyl-tRNA_hydrolase_activity	GO:0009507	chloroplast	PTHR17224	aminoacyl-tRNA_hydrolase_activity	PF01195	aminoacyl-tRNA_hydrolase_activity
Gma.16434.1.S1_at	Glyma17g36400.1	brown	81.7886	11.2552	AT4G33300.2 | Symbols: ADR1-L1 | ADR1-like 1 | chr4:16051162-16054005 REVERSE LENGTH=816	GO:0006612 GO:0006952 GO:0009963 GO:0010363 GO:0031348 GO:0042742	protein_targeting_to_membrane defense_response positive_regulation_of_flavonoid_biosynthetic_process regulation_of_plant-type_hypersensitive_response negative_regulation_of_defense_response defense_response_to_bacterium	GO:0043531	ADP_binding	GO:0048046	apoplast	PTHR23155:SF282	SUBFAMILY_NOT_NAMED	PF00560 PF00931 PF05659	protein_binding apoptosis Arabidopsis_broad-spectrum_mildew_resistance_protein_RPW8	KOG4658	Apoptotic_ATPase
Gma.16733.2.S1_at	Glyma14g11920.1	brown	54.4409	0.999745	AT1G80840.1 | Symbols: WRKY40, ATWRKY40 | WRKY DNA-binding protein 40 | chr1:30383834-30385356 FORWARD LENGTH=302	GO:0000165 GO:0002237 GO:0002679 GO:0006355 GO:0006612 GO:0006944 GO:0009595 GO:0009611 GO:0009612 GO:0009620 GO:0009646 GO:0009695 GO:0009697 GO:0009723 GO:0009738 GO:0009751 GO:0009753 GO:0009862 GO:0009863 GO:0009867 GO:0009873 GO:0010200 GO:0010310 GO:0010363 GO:0016045 GO:0030968 GO:0031347 GO:0031348 GO:0035556 GO:0042742 GO:0043069 GO:0043900 GO:0050691 GO:0050776 GO:0050832	MAPK_cascade response_to_molecule_of_bacterial_origin respiratory_burst_involved_in_defense_response regulation_of_transcription,_DNA-dependent protein_targeting_to_membrane cellular_membrane_fusion detection_of_biotic_stimulus response_to_wounding response_to_mechanical_stimulus response_to_fungus response_to_absence_of_light jasmonic_acid_biosynthetic_process salicylic_acid_biosynthetic_process…	GO:0003700 GO:0005515 GO:0043565	sequence-specific_DNA_binding_transcription_factor_activity protein_binding sequence-specific_DNA_binding	GO:0005634	nucleus			PF03106	sequence-specific_DNA_binding
Gma.16750.2.S1_s_at		yellow	68.5823	14.1456
Gma.16812.1.S1_x_at	Glyma15g13500.1	brown	65.6965	12.7508	AT2G38380.1 | Symbols: | Peroxidase superfamily protein | chr2:16076443-16078314 FORWARD LENGTH=349	GO:0006979 GO:0009651 GO:0010043 GO:0055114	response_to_oxidative_stress response_to_salt_stress response_to_zinc_ion oxidation-reduction_process	GO:0004601 GO:0020037	peroxidase_activity heme_binding	GO:0005576 GO:0009505	extracellular_region plant-type_cell_wall			PF00141	peroxidase_activity
Gma.17993.1.S1_at	Glyma05g38130.1	yellow	63.3857	13.9151	AT4G11650.1 | Symbols: ATOSM34, OSM34 | osmotin 34 | chr4:7025127-7026113 REVERSE LENGTH=244	GO:0009651 GO:0009816 GO:0009817 GO:0051707	response_to_salt_stress defense_response_to_bacterium,_incompatible_interaction defense_response_to_fungus,_incompatible_interaction response_to_other_organism			GO:0005576	extracellular_region			PF00314	Thaumatin_family
Gma.17993.1.S1_s_at	Glyma05g38130.1	yellow	59.7535	13.2114	AT4G11650.1 | Symbols: ATOSM34, OSM34 | osmotin 34 | chr4:7025127-7026113 REVERSE LENGTH=244	GO:0009651 GO:0009816 GO:0009817 GO:0051707	response_to_salt_stress defense_response_to_bacterium,_incompatible_interaction defense_response_to_fungus,_incompatible_interaction response_to_other_organism			GO:0005576	extracellular_region			PF00314	Thaumatin_family
Gma.1983.1.S1_at	Glyma14g23820.1	tan	60.2024	10.8855	AT3G26430.1 | Symbols: | GDSL-like Lipase/Acylhydrolase superfamily protein | chr3:9674419-9675889 FORWARD LENGTH=380	GO:0006629	lipid_metabolic_process	GO:0004091 GO:0016788	carboxylesterase_activity hydrolase_activity,_acting_on_ester_bonds	GO:0005576	extracellular_region	PTHR22835:SF39	LATERAL_SIGNALING_TARGET_PROTEIN_2	PF00657	lipid_metabolic_process
Gma.2666.1.S1_at	Glyma14g39930.1	brown	52.6375	2.95494	AT1G76130.1 | Symbols: ATAMY2, AMY2 | alpha-amylase-like 2 | chr1:28561647-28563914 FORWARD LENGTH=413	GO:0005975 GO:0005980	carbohydrate_metabolic_process glycogen_catabolic_process	GO:0003824 GO:0004556 GO:0005509 GO:0043169	catalytic_activity alpha-amylase_activity calcium_ion_binding cation_binding	GO:0005576	extracellular_region	PTHR10357 PTHR10357:SF9	AMYLASE ALPHA-XYLOSIDASE-RELATED	PF00128 PF07821	cation_binding alpha-amylase_activity	KOG0471	Alpha-amylase
Gma.3149.1.S1_a_at	Glyma02g02777.1	midnightblue	67.7976	15.8726	AT2G20142.1 | Symbols: | Toll-Interleukin-Resistance (TIR) domain family protein | chr2:8695387-8696566 FORWARD LENGTH=313	GO:0007165	signal_transduction			GO:0005622 GO:0005737	intracellular cytoplasm	PTHR23155 PTHR23155:SF344	LEUCINE-RICH_REPEAT-CONTAINING_PROTEIN	PF01582	innate_immune_response
Gma.3283.1.S1_at	Glyma14g11700.1	brown	71.3979	8.12824	AT4G31860.1 | Symbols: | Protein phosphatase 2C family protein | chr4:15406685-15408589 REVERSE LENGTH=357	GO:0006470 GO:0006499 GO:0009610 GO:0016036 GO:0019375 GO:0042631	protein_dephosphorylation N-terminal_protein_myristoylation response_to_symbiotic_fungus cellular_response_to_phosphate_starvation galactolipid_biosynthetic_process cellular_response_to_water_deprivation	GO:0003824 GO:0004722	catalytic_activity protein_serine/threonine_phosphatase_activity	GO:0005634 GO:0005886 GO:0008287	nucleus plasma_membrane protein_serine/threonine_phosphatase_complex	PTHR13832:SF140	SUBFAMILY_NOT_NAMED	PF00481	catalytic_activity	KOG0697	Protein_phosphatase_1B_(formerly_2C)
Gma.3367.1.S1_at	Glyma11g32520.1	brown	84.2475	6.74197	AT1G70520.1 | Symbols: CRK2 | cysteine-rich RLK (RECEPTOR-like protein kinase) 2 | chr1:26584888-26587334 REVERSE LENGTH=649	GO:0006457 GO:0006468 GO:0006857 GO:0009408 GO:0009644 GO:0010193 GO:0034976 GO:0042542 GO:0046777	protein_folding protein_phosphorylation oligopeptide_transport response_to_heat response_to_high_light_intensity response_to_ozone response_to_endoplasmic_reticulum_stress response_to_hydrogen_peroxide protein_autophosphorylation	GO:0004672 GO:0004674 GO:0005524 GO:0016301 GO:0016772	protein_kinase_activity protein_serine/threonine_kinase_activity ATP_binding kinase_activity transferase_activity,_transferring_phosphorus-containing_groups	GO:0005576 GO:0005886 GO:0009506	extracellular_region plasma_membrane plasmodesma	PTHR24420:SF580		PF01657 PF07714	Domain_of_unknown_function_DUF26 protein_phosphorylation	KOG1187	Serine/threonine_protein_kinase
Gma.3473.1.S1_at	Glyma03g16399.1	brown	50.8287	11.6143	AT1G53540.1 | Symbols: | HSP20-like chaperones superfamily protein | chr1:19980510-19980983 FORWARD LENGTH=157	GO:0006457 GO:0009408 GO:0009644 GO:0034976 GO:0042542	protein_folding response_to_heat response_to_high_light_intensity response_to_endoplasmic_reticulum_stress response_to_hydrogen_peroxide			GO:0005737	cytoplasm	PTHR11527 PTHR11527:SF14	SMALL_HEAT-SHOCK_PROTEIN_(HSP20)_FAMILY LETHAL(2)_ESSENTIAL_FOR_LIFE_-_RELATED	PF00011	Hsp20/alpha_crystallin_family
Gma.3713.1.S1_s_at	Glyma15g27660.1	black	51.9978	10.7787	AT1G17860.1 | Symbols: | Kunitz family trypsin and protease inhibitor protein | chr1:6149343-6149933 FORWARD LENGTH=196	GO:0006457 GO:0009408 GO:0009644 GO:0010167 GO:0015706 GO:0034976 GO:0042542	protein_folding response_to_heat response_to_high_light_intensity response_to_nitrate nitrate_transport response_to_endoplasmic_reticulum_stress response_to_hydrogen_peroxide	GO:0004866	endopeptidase_inhibitor_activity	GO:0005576 GO:0005618 GO:0048046	extracellular_region cell_wall apoplast			PF00197	endopeptidase_inhibitor_activity
Gma.3914.1.S1_at	Glyma11g36940.2	yellow	69.1253	6.33245	AT1G27300.1 | Symbols: | unknown protein; Has 54 Blast hits to 54 proteins in 19 species: Archae - 0; Bacteria - 0; Metazoa - 11; Fungi - 6; Plants - 34; Viruses - 0; Other Eukaryotes - 3 (source: NCBI BLink). | chr1:9483324-9484194 FORWARD LENGTH=200	GO:0008150	biological_process	GO:0005515	protein_binding	GO:0005634 GO:0005768 GO:0005794 GO:0005802	nucleus endosome Golgi_apparatus trans-Golgi_network
Gma.3924.1.S1_at	Glyma11g00320.1	tan	64.9803	19.2322	AT3G43740.1 | Symbols: | Leucine-rich repeat (LRR) family protein | chr3:15644127-15645446 FORWARD LENGTH=218	GO:0007165	signal_transduction			GO:0005886	plasma_membrane	PTHR24420 PTHR24420:SF836	FAMILY_NOT_NAMED	PF00560 PF08263	protein_binding Leucine_rich_repeat_N-terminal_domain
Gma.4297.1.S1_at	Glyma07g16260.1	yellow	66.844	6.49042	AT2G37710.1 | Symbols: RLK | receptor lectin kinase | chr2:15814934-15816961 REVERSE LENGTH=675	GO:0000165 GO:0006355 GO:0006468 GO:0006612 GO:0006995 GO:0009617 GO:0009627 GO:0009697 GO:0009751 GO:0009862 GO:0009867 GO:0010310 GO:0010363 GO:0031347 GO:0031348 GO:0035304 GO:0042742 GO:0043069 GO:0045088 GO:0050832	MAPK_cascade regulation_of_transcription,_DNA-dependent protein_phosphorylation protein_targeting_to_membrane cellular_response_to_nitrogen_starvation response_to_bacterium systemic_acquired_resistance salicylic_acid_biosynthetic_process response_to_salicylic_acid_stimulus systemic_acquired_resistance,_salicylic_acid_mediated_signaling_pathway jasmonic_acid_mediated_signaling_pathway regulation_o…	GO:0004672 GO:0004674 GO:0005524 GO:0016301 GO:0016772	protein_kinase_activity protein_serine/threonine_kinase_activity ATP_binding kinase_activity transferase_activity,_transferring_phosphorus-containing_groups	GO:0005886	plasma_membrane	PTHR24420 PTHR24420:SF435	FAMILY_NOT_NAMED SUBFAMILY_NOT_NAMED	PF00139 PF00069	binding protein_phosphorylation	KOG1187	Serine/threonine_protein_kinase
Gma.4374.1.S1_at	Glyma07g04470.1	yellow	74.9324	8.43277	AT5G07990.1 | Symbols: TT7, CYP75B1, D501 | Cytochrome P450 superfamily protein | chr5:2560437-2562859 FORWARD LENGTH=513	GO:0009411 GO:0009718 GO:0009733 GO:0009744 GO:0009813 GO:0010224 GO:0055114	response_to_UV anthocyanin-containing_compound_biosynthetic_process response_to_auxin_stimulus response_to_sucrose_stimulus flavonoid_biosynthetic_process response_to_UV-B oxidation-reduction_process	GO:0005506 GO:0009055 GO:0016705 GO:0016711 GO:0019825 GO:0020037	iron_ion_binding electron_carrier_activity oxidoreductase_activity,_acting_on_paired_donors,_with_incorporation_or_reduction_of_molecular_oxygen flavonoid_3'-monooxygenase_activity oxygen_binding heme_binding	GO:0005576	extracellular_region	PTHR24298:SF44		PF00067	oxidoreductase_activity,_acting_on_paired_donors,_with_incorporation_or_reduction_of_molecular_oxygen	KOG0156	Cytochrome_P450_CYP2_subfamily
Gma.5813.1.S1_at	Glyma09g33560.1	yellow	67.4147	11.2278	NA	NA	NA	NA	NA	NA	NA
Gma.5963.1.S1_at	Glyma07g34870.1	brown	58.0083	2.86504	AT1G76430.1 | Symbols: PHT1;9 | phosphate transporter 1;9 | chr1:28679115-28681874 REVERSE LENGTH=532	GO:0006817	phosphate_ion_transport	GO:0005351 GO:0015114 GO:0015144 GO:0015415	sugar:hydrogen_symporter_activity phosphate_ion_transmembrane_transporter_activity carbohydrate_transmembrane_transporter_activity phosphate_ion_transmembrane-transporting_ATPase_activity	GO:0005886 GO:0009507 GO:0016020	plasma_membrane chloroplast membrane	PTHR24064:SF16	SUBFAMILY_NOT_NAMED	PF00083	transmembrane_transporter_activity	KOG0252	Inorganic_phosphate_transporter
Gma.5986.1.S1_at	Gma.5986.1.S1_at	brown	76.9124	16.1526	92.75	97.55	GO:0000902 GO:0006007 GO:0006096 GO:0006468 GO:0006833 GO:0006972 GO:0007030 GO:0009266 GO:0009651 GO:0009791 GO:0010193 GO:0010483 GO:0016049 GO:0030244 GO:0046686 GO:0046777 GO:0048193 GO:0048767 GO:0050832	cell_morphogenesis glucose_catabolic_process glycolysis protein_phosphorylation water_transport hyperosmotic_response Golgi_organization response_to_temperature_stimulus response_to_salt_stress post-embryonic_development response_to_ozone pollen_tube_reception cell_growth cellulose_biosynthetic_process response_to_cadmium_ion protein_autophosphorylation Golgi_vesicle_transport root_hair_elongatio…	GO:0004672 GO:0004674 GO:0005524 GO:0016301 GO:0016772	protein_kinase_activity protein_serine/threonine_kinase_activity ATP_binding kinase_activity transferase_activity,_transferring_phosphorus-containing_groups	GO:0005576 GO:0005886 GO:0009506 GO:0016020 GO:0043680	extracellular_region plasma_membrane plasmodesma membrane filiform_apparatus	PTHR24420 PTHR24420:SF418	FAMILY_NOT_NAMED SUBFAMILY_NOT_NAMED	PF11721 PF07714	Di-glucose_binding_within_endoplasmic_reticulum protein_phosphorylation	KOG1187
Gma.6010.1.S1_s_at	Glyma12g02355.1	yellow	62.2957	7.4913	NA	NA	NA	NA	NA	NA	NA
Gma.6244.1.S1_at	Glyma02g43830.1	brown	79.4239	12.3032	AT1G05060.1 | Symbols: | unknown protein; Has 34 Blast hits to 34 proteins in 13 species: Archae - 0; Bacteria - 0; Metazoa - 0; Fungi - 0; Plants - 34; Viruses - 0; Other Eukaryotes - 0 (source: NCBI BLink). | chr1:1451255-1452858 REVERSE LENGTH=253	GO:0042991	transcription_factor_import_into_nucleus	GO:0003674	molecular_function	GO:0009507	chloroplast
Gma.6368.1.S1_at	Glyma14g20110.1	greenyellow	61.3102	12.7129	AT5G24810.1 | Symbols: | ABC1 family protein | chr5:8516902-8522616 REVERSE LENGTH=1009	GO:0009244 GO:0030968	lipopolysaccharide_core_region_biosynthetic_process endoplasmic_reticulum_unfolded_protein_response	GO:0016772	transferase_activity,_transferring_phosphorus-containing_groups	GO:0005783 GO:0005794 GO:0005886	endoplasmic_reticulum Golgi_apparatus plasma_membrane	PTHR10566:SF10	ABC1_-_RELATED	PF00144 PF03109 PF06176	Beta-lactamase ABC1_family lipopolysaccharide_core_region_biosynthetic_process	KOG1235	Predicted_unusual_protein_kinase
Gma.818.1.A1_at	Glyma17g36130.1	lightcyan	67.8468	13.2232	AT5G42870.1 | Symbols: ATPAH2, PAH2 | phosphatidic acid phosphohydrolase 2 | chr5:17185719-17189681 REVERSE LENGTH=930	GO:0006629 GO:0016036	lipid_metabolic_process cellular_response_to_phosphate_starvation	GO:0008195	phosphatidate_phosphatase_activity	GO:0005634 GO:0016020 GO:0048046	nucleus membrane apoplast	PTHR12181 PTHR12181:SF4	LIPIN LIPIN_3-RELATED	PF08235 PF04571	LNS2_(Lipin/Ned1/Smp2) lipin,_N-terminal_conserved_region
Gma.9132.1.A1_at		greenyellow	56.8731	4.11587
GmaAffx.10004.1.S1_at	Glyma06g04960.2	brown	53.405	5.93889	AT1G59590.1 | Symbols: ZCF37 | ZCF37 | chr1:21887860-21888495 FORWARD LENGTH=211					GO:0005739	mitochondrion
GmaAffx.1097.1.A1_at	Glyma02g09400.2	yellow	80.063	2.04974	AT3G12580.1 | Symbols: HSP70, ATHSP70 | heat shock protein 70 | chr3:3991487-3993689 REVERSE LENGTH=650	GO:0006457 GO:0009266 GO:0009408 GO:0009615 GO:0009617 GO:0009644 GO:0016567 GO:0034976 GO:0042542 GO:0046686	protein_folding response_to_temperature_stimulus response_to_heat response_to_virus response_to_bacterium response_to_high_light_intensity protein_ubiquitination response_to_endoplasmic_reticulum_stress response_to_hydrogen_peroxide response_to_cadmium_ion	GO:0005524 GO:0031625	ATP_binding ubiquitin_protein_ligase_binding	GO:0005618 GO:0005739 GO:0005774 GO:0005794 GO:0005829 GO:0005886 GO:0048046	cell_wall mitochondrion vacuolar_membrane Golgi_apparatus cytosol plasma_membrane apoplast	PTHR19375:SF1	HEAT_SHOCK_PROTEIN_70-RELATED	PF00012 PF07649	Hsp70_protein protein-disulfide_reductase_activity	KOG0100	Molecular_chaperones_GRP78/BiP/KAR2,_HSP70_superfamily
GmaAffx.16897.1.S1_at	Glyma07g05310.1	yellow	113.141	13.5743	AT5G63140.1 | Symbols: ATPAP29, PAP29 | purple acid phosphatase 29 | chr5:25328237-25329616 FORWARD LENGTH=389			GO:0003993 GO:0004722 GO:0016787	acid_phosphatase_activity protein_serine/threonine_phosphatase_activity hydrolase_activity	GO:0005576	extracellular_region			PF00149	hydrolase_activity	KOG1432	Predicted_DNA_repair_exonuclease_SIA1
GmaAffx.17961.2.S1_at	Glyma15g09430.1	yellow	85.8347	13.5418	AT1G16030.1 | Symbols: Hsp70b | heat shock protein 70B | chr1:5502386-5504326 REVERSE LENGTH=646	GO:0006457 GO:0009408 GO:0009615 GO:0009644 GO:0010286 GO:0034976 GO:0042542	protein_folding response_to_heat response_to_virus response_to_high_light_intensity heat_acclimation response_to_endoplasmic_reticulum_stress response_to_hydrogen_peroxide	GO:0005524	ATP_binding	GO:0005618 GO:0005737 GO:0005829 GO:0005886 GO:0009507 GO:0016020	cell_wall cytoplasm cytosol plasma_membrane chloroplast membrane	PTHR19375	ATP_binding	PF00012	Hsp70_protein	KOG0100	Molecular_chaperones_GRP78/BiP/KAR2,_HSP70_superfamily
GmaAffx.17961.3.S1_at		yellow	60.8926	7.51845	0	0	98.48	GO:0006457 GO:0009408 GO:0009615 GO:0009644 GO:0010286 GO:0034976 GO:0042542	protein_folding response_to_heat response_to_virus response_to_high_light_intensity heat_acclimation response_to_endoplasmic_reticulum_stress response_to_hydrogen_peroxide	GO:0005524	ATP_binding	GO:0005618 GO:0005737 GO:0005829 GO:0005886 GO:0009507 GO:0016020	cell_wall cytoplasm cytosol plasma_membrane chloroplast membrane	PTHR19375	ATP_binding	PF00012	Hsp70_protein
GmaAffx.18236.1.S1_at	Glyma0023s00515.1	yellow	87.9636	9.46487	AT3G60450.1 | Symbols: | Phosphoglycerate mutase family protein | chr3:22340982-22342187 FORWARD LENGTH=274	GO:0008150 GO:0009627 GO:0034976	biological_process systemic_acquired_resistance response_to_endoplasmic_reticulum_stress			GO:0005634 GO:0005829	nucleus cytosol	PTHR16469:SF13	UNKNOWN_PROTEIN	PF00300	Phosphoglycerate_mutase_family	KOG3734	Predicted_phosphoglycerate_mutase
GmaAffx.18924.1.S1_at	Glyma01g33070.1	black	50.4705	13.5335	AT2G18950.1 | Symbols: HPT1, TPT1, ATHPT, VTE2 | homogentisate phytyltransferase 1 | chr2:8207491-8210047 FORWARD LENGTH=393	GO:0000096 GO:0006546 GO:0006636 GO:0006733 GO:0006766 GO:0008652 GO:0009072 GO:0009106 GO:0009108 GO:0009117 GO:0009266 GO:0009416 GO:0009695 GO:0009915 GO:0009965 GO:0010189 GO:0015994 GO:0019216 GO:0019288 GO:0019748 GO:0030154 GO:0031347 GO:0031408 GO:0042362 GO:0044272 GO:0045893 GO:0071555	sulfur_amino_acid_metabolic_process glycine_catabolic_process unsaturated_fatty_acid_biosynthetic_process oxidoreduction_coenzyme_metabolic_process vitamin_metabolic_process cellular_amino_acid_biosynthetic_process aromatic_amino_acid_family_metabolic_process lipoate_metabolic_process coenzyme_biosynthetic_process nucleotide_metabolic_process response_to_temperature_stimulus response_to_light_sti…	GO:0004659 GO:0010176	prenyltransferase_activity homogentisate_phytyltransferase_activity	GO:0005886 GO:0009507 GO:0016021	plasma_membrane chloroplast integral_to_membrane	PTHR11048 PTHR11048:SF1	PRENYLTRANSFERASES 4-HYDROXYBENZOATE_OCTAPRENYLTRANSFERASE	PF01040	prenyltransferase_activity
GmaAffx.20620.1.S1_at	Glyma11g32500.1	brown	65.3999	1.76193	AT5G40380.1 | Symbols: CRK42 | cysteine-rich RLK (RECEPTOR-like protein kinase) 42 | chr5:16152121-16155038 FORWARD LENGTH=651	GO:0006468	protein_phosphorylation	GO:0004672 GO:0004674 GO:0005524 GO:0016301 GO:0016772	protein_kinase_activity protein_serine/threonine_kinase_activity ATP_binding kinase_activity transferase_activity,_transferring_phosphorus-containing_groups			PTHR24420	FAMILY_NOT_NAMED	PF01657 PF00069	Domain_of_unknown_function_DUF26 protein_phosphorylation
GmaAffx.23588.1.S1_at	Glyma12g32660.1	tan	82.9155	12.4787	AT1G03940.1 | Symbols: | HXXXD-type acyl-transferase family protein | chr1:1009542-1010951 REVERSE LENGTH=469			GO:0016740 GO:0016747	transferase_activity transferase_activity,_transferring_acyl_groups_other_than_amino-acyl_groups	GO:0005737	cytoplasm			PF02458	transferase_activity,_transferring_acyl_groups_other_than_amino-acyl_groups
GmaAffx.27496.1.S1_at	Glyma10g39470.1	brown	56.8557	2.02801	AT3G22400.1 | Symbols: LOX5 | PLAT/LH2 domain-containing lipoxygenase family protein | chr3:7927011-7931167 FORWARD LENGTH=886	GO:0002213 GO:0009611 GO:0009695 GO:0010311 GO:0034440 GO:0048364 GO:1900366	defense_response_to_insect response_to_wounding jasmonic_acid_biosynthetic_process lateral_root_formation lipid_oxidation root_development negative_regulation_of_defense_response_to_insect	GO:0016165	lipoxygenase_activity	GO:0005737 GO:0009507	cytoplasm chloroplast	PTHR11771:SF2	LIPOXYGENASE	PF00305	oxidoreductase_activity,_acting_on_single_donors_with_incorporation_of_molecular_oxygen,_incorporation_of_two_atoms_of_oxygen
GmaAffx.31364.1.S1_at	Glyma16g27260.1	brown	82.3622	4.0972	AT1G34420.1 | Symbols: | leucine-rich repeat transmembrane protein kinase family protein | chr1:12584587-12587570 FORWARD LENGTH=966	GO:0006468 GO:0006499 GO:0009627 GO:0009697 GO:0009863 GO:0031348 GO:0045087	protein_phosphorylation N-terminal_protein_myristoylation systemic_acquired_resistance salicylic_acid_biosynthetic_process salicylic_acid_mediated_signaling_pathway negative_regulation_of_defense_response innate_immune_response	GO:0004672 GO:0005524 GO:0016772	protein_kinase_activity ATP_binding transferase_activity,_transferring_phosphorus-containing_groups	GO:0005886	plasma_membrane	PTHR24420:SF508		PF07714 PF00560	protein_phosphorylation protein_binding	KOG1187	Serine/threonine_protein_kinase
GmaAffx.37615.1.S1_at	Glyma17g06430.2	red	87.7636	19.1246	AT2G17220.2 | Symbols: | Protein kinase superfamily protein | chr2:7487866-7489768 REVERSE LENGTH=413	GO:0006468 GO:0006995 GO:0009627 GO:0009697 GO:0009863 GO:0010200 GO:0031347 GO:0031348 GO:0045087 GO:0050832	protein_phosphorylation cellular_response_to_nitrogen_starvation systemic_acquired_resistance salicylic_acid_biosynthetic_process salicylic_acid_mediated_signaling_pathway response_to_chitin regulation_of_defense_response negative_regulation_of_defense_response innate_immune_response defense_response_to_fungus	GO:0004672 GO:0004674 GO:0004713 GO:0005524 GO:0016301 GO:0016772	protein_kinase_activity protein_serine/threonine_kinase_activity protein_tyrosine_kinase_activity ATP_binding kinase_activity transferase_activity,_transferring_phosphorus-containing_groups	GO:0005886 GO:0009507	plasma_membrane chloroplast	PTHR24420 PTHR24420:SF531	FAMILY_NOT_NAMED	PF00069	protein_phosphorylation	KOG1187	Serine/threonine_protein_kinase
GmaAffx.40165.1.S1_at	Glyma06g45520.1	brown	69.7551	2.54109	AT2G31180.1 | Symbols: ATMYB14, MYB14AT, MYB14 | myb domain protein 14 | chr2:13286806-13288175 REVERSE LENGTH=249	GO:0006355 GO:0009651 GO:0009723 GO:0009733 GO:0009751 GO:0009753	regulation_of_transcription,_DNA-dependent response_to_salt_stress response_to_ethylene_stimulus response_to_auxin_stimulus response_to_salicylic_acid_stimulus response_to_jasmonic_acid_stimulus	GO:0003677 GO:0003700	DNA_binding sequence-specific_DNA_binding_transcription_factor_activity	GO:0005634	nucleus	PTHR10641	MYB-RELATED	PF00249	Myb-like_DNA-binding_domain	KOG0048	Transcription_factor,_Myb_superfamily
GmaAffx.41719.1.S1_at	Glyma17g33891.1	brown	75.755	13.5516	AT1G80840.1 | Symbols: WRKY40, ATWRKY40 | WRKY DNA-binding protein 40 | chr1:30383834-30385356 FORWARD LENGTH=302	GO:0000165 GO:0002237 GO:0002679 GO:0006355 GO:0006612 GO:0006944 GO:0009595 GO:0009611 GO:0009612 GO:0009620 GO:0009646 GO:0009695 GO:0009697 GO:0009723 GO:0009738 GO:0009751 GO:0009753 GO:0009862 GO:0009863 GO:0009867 GO:0009873 GO:0010200 GO:0010310 GO:0010363 GO:0016045 GO:0030968 GO:0031347 GO:0031348 GO:0035556 GO:0042742 GO:0043069 GO:0043900 GO:0050691 GO:0050776 GO:0050832	MAPK_cascade response_to_molecule_of_bacterial_origin respiratory_burst_involved_in_defense_response regulation_of_transcription,_DNA-dependent protein_targeting_to_membrane cellular_membrane_fusion detection_of_biotic_stimulus response_to_wounding response_to_mechanical_stimulus response_to_fungus response_to_absence_of_light jasmonic_acid_biosynthetic_process salicylic_acid_biosynthetic_process…	GO:0003700 GO:0005515 GO:0043565	sequence-specific_DNA_binding_transcription_factor_activity protein_binding sequence-specific_DNA_binding	GO:0005634	nucleus			PF03106	sequence-specific_DNA_binding
GmaAffx.42371.1.S1_at	Glyma07g09220.1	tan	59.4021	10.9178	AT4G28940.1 | Symbols: | Phosphorylase superfamily protein | chr4:14274414-14276920 FORWARD LENGTH=348	GO:0009116	nucleoside_metabolic_process	GO:0003824	catalytic_activity	GO:0005886	plasma_membrane	PTHR21234:SF10	SUBFAMILY_NOT_NAMED	PF01048	nucleoside_metabolic_process
GmaAffx.44448.1.S1_at	Glyma14g40620.1	midnightblue	69.29	13.0187	AT4G24160.1 | Symbols: | alpha/beta-Hydrolases superfamily protein | chr4:12539871-12542210 FORWARD LENGTH=418	GO:0009407 GO:0010200 GO:0010583 GO:0052542 GO:0055088 GO:0055089 GO:0055091 GO:0070328	toxin_catabolic_process response_to_chitin response_to_cyclopentenone defense_response_by_callose_deposition lipid_homeostasis fatty_acid_homeostasis phospholipid_homeostasis triglyceride_homeostasis	GO:0004623 GO:0016298 GO:0016787 GO:0042171	phospholipase_A2_activity lipase_activity hydrolase_activity lysophosphatidic_acid_acyltransferase_activity			PTHR10992 PTHR10992:SF56	ALPHA/BETA_HYDROLASE_RELATED gb_def:_abhydrolase,_alpha/beta_hydrolase_fold_[bacillus_anthracis_a2012]	PF00561	alpha/beta_hydrolase_fold	KOG4409	Predicted_hydrolase/acyltransferase_(alpha/beta_hydrolase_superfamily)
GmaAffx.4552.1.S1_s_at	Glyma09g07330.1	tan	61.9715	6.45104	AT1G34060.1 | Symbols: | Pyridoxal phosphate (PLP)-dependent transferases superfamily protein | chr1:12396561-12398299 REVERSE LENGTH=463			GO:0003824 GO:0016846 GO:0030170	catalytic_activity carbon-sulfur_lyase_activity pyridoxal_phosphate_binding	GO:0005576	extracellular_region	PTHR11751 PTHR11751:SF162	SUBGROUP_I_AMINOTRANSFERASE_RELATED SUBFAMILY_NOT_NAMED	PF04863 PF04864	carbon-sulfur_lyase_activity carbon-sulfur_lyase_activity
GmaAffx.50670.1.A1_at	Glyma08g19250.1	brown	59.9513	1.55662	AT2G13810.1 | Symbols: ALD1 | AGD2-like defense response protein 1 | chr2:5768489-5772138 FORWARD LENGTH=456	GO:0009058 GO:0009089 GO:0009693 GO:0009862 GO:0010150 GO:0042742	biosynthetic_process lysine_biosynthetic_process_via_diaminopimelate ethylene_biosynthetic_process systemic_acquired_resistance,_salicylic_acid_mediated_signaling_pathway leaf_senescence defense_response_to_bacterium	GO:0003824 GO:0008483 GO:0010285 GO:0016740 GO:0030170	catalytic_activity transaminase_activity L,L-diaminopimelate_aminotransferase_activity transferase_activity pyridoxal_phosphate_binding	GO:0009507	chloroplast	PTHR11751 PTHR11751:SF22	SUBGROUP_I_AMINOTRANSFERASE_RELATED AMINOTRANSFERASE	PF00155	transferase_activity,_transferring_nitrogenous_groups	KOG0257	Kynurenine_aminotransferase,_glutamine_transaminase_K
GmaAffx.52838.1.S1_at	Glyma02g10360.1	magenta	64.501	1.9056	AT2G42010.1 | Symbols: PLDBETA1, PLDBETA | phospholipase D beta 1 | chr2:17533018-17537990 REVERSE LENGTH=1083	GO:0008152 GO:0009816 GO:0046686	metabolic_process defense_response_to_bacterium,_incompatible_interaction response_to_cadmium_ion	GO:0003824 GO:0004630 GO:0005515 GO:0005546	catalytic_activity phospholipase_D_activity protein_binding phosphatidylinositol-4,5-bisphosphate_binding	GO:0005634 GO:0009506	nucleus plasmodesma	PTHR18896:SF33	PLDGAMMA1_(MATERNAL_EFFECT_EMBRYO_ARREST_54),_PHOS	PF12357 PF00168 PF00614	Phospholipase_D_C_terminal protein_binding catalytic_activity	KOG1329	Phospholipase_D1
GmaAffx.55471.1.S1_at	Glyma11g10281.1	yellow	58.5315	1.54713	AT1G47670.1 | Symbols: | Transmembrane amino acid transporter family protein | chr1:17536834-17539486 REVERSE LENGTH=519	GO:0006865 GO:0010075	amino_acid_transport regulation_of_meristem_growth	GO:0015171	amino_acid_transmembrane_transporter_activity	GO:0005886 GO:0016020	plasma_membrane membrane	PTHR22950	AMINO_ACID_TRANSPORTER	PF01490	Transmembrane_amino_acid_transporter_protein
GmaAffx.56264.1.S1_at	Glyma17g35660.2	brown	100.528	8.87525	AT3G50150.1 | Symbols: | Plant protein of unknown function (DUF247) | chr3:18595809-18597551 REVERSE LENGTH=509	GO:0008150	biological_process			GO:0005886	plasma_membrane			PF03140	Plant_protein_of_unknown_function
GmaAffx.56826.1.A1_at	Glyma03g34040.1	magenta	60.3831	8.38919	AT5G03380.1 | Symbols: | Heavy metal transport/detoxification superfamily protein | chr5:832400-834301 REVERSE LENGTH=392	GO:0010200 GO:0030001	response_to_chitin metal_ion_transport	GO:0046872	metal_ion_binding	GO:0005886	plasma_membrane	PTHR22814 PTHR22814:SF13	COPPER_TRANSPORT_PROTEIN_ATOX1-RELATED COPPER_CHAPERONE-RELATED	PF00403	metal_ion_transport	KOG1603	Copper_chaperone
GmaAffx.57748.1.S1_at	Glyma02g01250.1	yellow	54.4733	2.02279	NA	NA	NA	NA	NA	NA	NA
GmaAffx.62324.1.A1_at	Glyma16g24700.2	yellow	65.0014	3.98407	AT3G50930.1 | Symbols: BCS1 | cytochrome BC1 synthesis | chr3:18929817-18931547 FORWARD LENGTH=576	GO:0009611 GO:0009612 GO:0009627 GO:0009697 GO:0010200 GO:0052542	response_to_wounding response_to_mechanical_stimulus systemic_acquired_resistance salicylic_acid_biosynthetic_process response_to_chitin defense_response_by_callose_deposition	GO:0000166 GO:0005524 GO:0016887 GO:0017111	nucleotide_binding ATP_binding ATPase_activity nucleoside-triphosphatase_activity	GO:0005739 GO:0005886	mitochondrion plasma_membrane	PTHR23070 PTHR23070:SF1	BCS1_AAA-TYPE_ATPASE AAA-TYPE_ATPASE-RELATED	PF00004	ATP_binding	KOG0743	AAA+-type_ATPase
GmaAffx.66493.1.A1_at	Glyma13g03990.1	magenta	71.1476	10.2901	AT1G14370.1 | Symbols: APK2A, PBL2 | protein kinase 2A | chr1:4915859-4917959 FORWARD LENGTH=426	GO:0006468	protein_phosphorylation	GO:0004672 GO:0004674 GO:0005524 GO:0016301 GO:0016772	protein_kinase_activity protein_serine/threonine_kinase_activity ATP_binding kinase_activity transferase_activity,_transferring_phosphorus-containing_groups	GO:0005886 GO:0009507	plasma_membrane chloroplast	PTHR24420:SF897		PF07714	protein_phosphorylation	KOG1187	Serine/threonine_protein_kinase
GmaAffx.672.1.A1_s_at	Glyma08g25510.1	tan	77.8078	8.51013	AT1G17860.1 | Symbols: | Kunitz family trypsin and protease inhibitor protein | chr1:6149343-6149933 FORWARD LENGTH=196	GO:0006457 GO:0009408 GO:0009644 GO:0010167 GO:0015706 GO:0034976 GO:0042542	protein_folding response_to_heat response_to_high_light_intensity response_to_nitrate nitrate_transport response_to_endoplasmic_reticulum_stress response_to_hydrogen_peroxide	GO:0004866	endopeptidase_inhibitor_activity	GO:0005576 GO:0005618 GO:0048046	extracellular_region cell_wall apoplast			PF00197	endopeptidase_inhibitor_activity
GmaAffx.67470.3.S1_at	Glyma16g24570.1	black	67.1519	15.3376	AT3G51000.1 | Symbols: | alpha/beta-Hydrolases superfamily protein | chr3:18945258-18946499 REVERSE LENGTH=323			GO:0003824 GO:0004301	catalytic_activity epoxide_hydrolase_activity	GO:0005634 GO:0005829	nucleus cytosol	PTHR10992 PTHR10992:SF279	ALPHA/BETA_HYDROLASE_RELATED EPOXIDE_HYDROLASE-RELATED	PF12146 PF00561	Putative_lysophospholipase alpha/beta_hydrolase_fold	KOG4178	Soluble_epoxide_hydrolase
GmaAffx.677.1.S1_at	Glyma10g32270.2	yellow	102.025	18.4209	AT1G20780.1 | Symbols: PUB44, ATPUB44, SAUL1 | senescence-associated E3 ubiquitin ligase 1 | chr1:7217812-7220609 FORWARD LENGTH=801	GO:0010115 GO:0010150 GO:0010271 GO:0010380 GO:0016567 GO:0090359	regulation_of_abscisic_acid_biosynthetic_process leaf_senescence regulation_of_chlorophyll_catabolic_process regulation_of_chlorophyll_biosynthetic_process protein_ubiquitination negative_regulation_of_abscisic_acid_biosynthetic_process	GO:0004842 GO:0005515 GO:0070696	ubiquitin-protein_ligase_activity protein_binding transmembrane_receptor_protein_serine/threonine_kinase_binding	GO:0000151 GO:0005634 GO:0005737 GO:0005886	ubiquitin_ligase_complex nucleus cytoplasm plasma_membrane	PTHR22849	WDSAM1_PROTEIN	PF04564	ubiquitin-protein_ligase_activity
GmaAffx.69949.1.S1_at	Glyma10g39971.1	yellow	78.8792	7.41594	AT4G21410.1 | Symbols: CRK29 | cysteine-rich RLK (RECEPTOR-like protein kinase) 29 | chr4:11402463-11405025 REVERSE LENGTH=679	GO:0006468 GO:0009737	protein_phosphorylation response_to_abscisic_acid_stimulus	GO:0004672 GO:0004674 GO:0005524 GO:0016301 GO:0016772	protein_kinase_activity protein_serine/threonine_kinase_activity ATP_binding kinase_activity transferase_activity,_transferring_phosphorus-containing_groups	GO:0005576 GO:0005773 GO:0005886	extracellular_region vacuole plasma_membrane	PTHR24420:SF430	SUBFAMILY_NOT_NAMED	PF01657 PF07714	Domain_of_unknown_function_DUF26 protein_phosphorylation	KOG1187	Serine/threonine_protein_kinase
GmaAffx.70634.1.S1_at		yellow	61.9252	15.9124
GmaAffx.70823.2.S1_at	Glyma13g10840.1	black	75.5395	6.79617	AT3G22160.1 | Symbols: | VQ motif-containing protein | chr3:7818148-7818726 REVERSE LENGTH=192	GO:0006612 GO:0008150 GO:0009414 GO:0009693 GO:0009737 GO:0009863 GO:0010363 GO:0042538 GO:0043069 GO:0051707	protein_targeting_to_membrane biological_process response_to_water_deprivation ethylene_biosynthetic_process response_to_abscisic_acid_stimulus salicylic_acid_mediated_signaling_pathway regulation_of_plant-type_hypersensitive_response hyperosmotic_salinity_response negative_regulation_of_programmed_cell_death response_to_other_organism	GO:0003674	molecular_function	GO:0005634	nucleus			PF05678	VQ_motif
GmaAffx.7138.1.S1_at	Glyma17g16980.1	brown	67.5796	5.68244	AT3G49690.1 | Symbols: RAX3, MYB84, ATMYB84 | myb domain protein 84 | chr3:18427941-18429100 FORWARD LENGTH=310	GO:0006355 GO:0009751	regulation_of_transcription,_DNA-dependent response_to_salicylic_acid_stimulus	GO:0003677 GO:0003700	DNA_binding sequence-specific_DNA_binding_transcription_factor_activity	GO:0005634	nucleus	PTHR10641	MYB-RELATED	PF00249	Myb-like_DNA-binding_domain	KOG0048	Transcription_factor,_Myb_superfamily
GmaAffx.72149.1.A1_s_at	Glyma08g45301.1	yellow	60.0846	8.66317	NA	NA	NA	NA	NA	NA	NA
GmaAffx.72556.1.S1_at	Glyma09g01750.2	yellow	88.4644	9.19878	AT1G79670.1 | Symbols: RFO1, WAKL22 | Wall-associated kinase family protein | chr1:29976887-29979337 REVERSE LENGTH=751	GO:0006468 GO:0009620	protein_phosphorylation response_to_fungus	GO:0004672 GO:0004674 GO:0004713 GO:0005524 GO:0016301 GO:0016772	protein_kinase_activity protein_serine/threonine_kinase_activity protein_tyrosine_kinase_activity ATP_binding kinase_activity transferase_activity,_transferring_phosphorus-containing_groups	GO:0005618 GO:0016021	cell_wall integral_to_membrane	PTHR24420 PTHR24420:SF444	FAMILY_NOT_NAMED SUBFAMILY_NOT_NAMED	PF00069	protein_phosphorylation	KOG1187	Serine/threonine_protein_kinase
GmaAffx.73009.1.S1_at		brown	76.3159	11.6828
GmaAffx.73009.1.S1_s_at		brown	66.7685	16.065
GmaAffx.73009.1.S1_x_at		brown	75.7898	9.63866
GmaAffx.75079.1.A1_at		brown	55.0816	2.88555
GmaAffx.78636.1.S1_at		tan	66.7346	17.6687
GmaAffx.83609.1.S1_at		brown	58.4153	1.03491
GmaAffx.84557.1.S1_at		yellow	75.7093	2.06774
GmaAffx.88248.1.S1_at		yellow	62.0673	0.579353
GmaAffx.90198.1.S1_at		magenta	53.0755	1.99479
GmaAffx.91723.1.S1_at		greenyellow	63.0311	13.8987
GmaAffx.91857.1.S1_s_at		brown	66.9119	9.794
GmaAffx.92462.1.S1_at		brown	64.5179	2.11182
GmaAffx.92945.1.S1_x_at		midnightblue	61.1447	11.8663
GmaAffx.93046.1.S1_at		red	82.5617	5.39602
GmaAffx.93135.1.S1_at		magenta	60.6351	12.7804
GmaAffx.93545.1.S1_at		tan	59.7939	4.88602
Gma.1047.1.S1_at	Glyma01g40130.1	turquoise	57.7131	28.1405	AT4G37640.1 | Symbols: ACA2 | calcium ATPase 2 | chr4:17683225-17686808 REVERSE LENGTH=1014	GO:0006612 GO:0006754 GO:0006810 GO:0006812 GO:0006820 GO:0006862 GO:0006888 GO:0006944 GO:0008152 GO:0009627 GO:0009697 GO:0010200 GO:0010363 GO:0015696 GO:0015802 GO:0030968 GO:0043069 GO:0043090 GO:0043269 GO:0050832 GO:0070588	protein_targeting_to_membrane ATP_biosynthetic_process transport cation_transport anion_transport nucleotide_transport ER_to_Golgi_vesicle-mediated_transport cellular_membrane_fusion metabolic_process systemic_acquired_resistance salicylic_acid_biosynthetic_process response_to_chitin regulation_of_plant-type_hypersensitive_response ammonium_transport basic_amino_acid_transport endoplasmic_reticul…	GO:0000166 GO:0003824 GO:0005388 GO:0005516 GO:0005524 GO:0015085 GO:0015662 GO:0016820 GO:0046872	nucleotide_binding catalytic_activity calcium-transporting_ATPase_activity calmodulin_binding ATP_binding calcium_ion_transmembrane_transporter_activity ATPase_activity,_coupled_to_transmembrane_movement_of_ions,_phosphorylative_mechanism hydrolase_activity,_acting_on_acid_anhydrides,_catalyzing_transmembrane_movement_of_substances metal_ion_binding	GO:0005783 GO:0005789 GO:0005886	endoplasmic_reticulum endoplasmic_reticulum_membrane plasma_membrane	PTHR24093 PTHR24093:SF73	FAMILY_NOT_NAMED SUBFAMILY_NOT_NAMED	PF12515 PF00702 PF00689 PF00690 PF00122	Ca2+-ATPase_N_terminal_autoinhibitory_domain catalytic_activity ATPase_activity,_coupled_to_transmembrane_movement_of_ions,_phosphorylative_mechanism ATPase_activity,_coupled_to_transmembrane_movement_of_ions,_phosphorylative_mechanism nucleotide_binding	KOG0204	Calcium_transporting_ATPase
Gma.11007.1.S1_a_at	Glyma15g40790.1	yellow	55.552	20.2127	AT2G32190.1 | Symbols: | unknown protein; BEST Arabidopsis thaliana protein match is: unknown protein (TAIR:AT2G32210.1); Has 218 Blast hits to 218 proteins in 24 species: Archae - 0; Bacteria - 0; Metazoa - 0; Fungi - 16; Plants - 202; Viruses - 0; Other Eukaryotes - 0 (source: NCBI BLink). | chr2:13674588-13675092 FORWARD LENGTH=71	GO:0008150 GO:0010200	biological_process response_to_chitin	GO:0003674	molecular_function
Gma.11007.1.S1_x_at	Glyma15g40790.1	turquoise	60.8889	21.1512	AT2G32190.1 | Symbols: | unknown protein; BEST Arabidopsis thaliana protein match is: unknown protein (TAIR:AT2G32210.1); Has 218 Blast hits to 218 proteins in 24 species: Archae - 0; Bacteria - 0; Metazoa - 0; Fungi - 16; Plants - 202; Viruses - 0; Other Eukaryotes - 0 (source: NCBI BLink). | chr2:13674588-13675092 FORWARD LENGTH=71	GO:0008150 GO:0010200	biological_process response_to_chitin	GO:0003674	molecular_function
Gma.1195.1.S1_s_at	Gma.1195.1.S1_s_at	red	67.1527	34.4095			GO:0000165 GO:0006096 GO:0006612 GO:0006833 GO:0006970 GO:0006972 GO:0007030 GO:0009266 GO:0009595 GO:0009651 GO:0009697 GO:0009862 GO:0009867 GO:0010167 GO:0010200 GO:0010310 GO:0010363 GO:0015706 GO:0016045 GO:0031347 GO:0031348 GO:0042742 GO:0043900 GO:0046686 GO:0050776 GO:0050832	MAPK_cascade glycolysis protein_targeting_to_membrane water_transport response_to_osmotic_stress hyperosmotic_response Golgi_organization response_to_temperature_stimulus detection_of_biotic_stimulus response_to_salt_stress salicylic_acid_biosynthetic_process systemic_acquired_resistance,_salicylic_acid_mediated_signaling_pathway jasmonic_acid_mediated_signaling_pathway response_to_nitrate respon…	GO:0008752	FMN_reductase_activity	GO:0005829 GO:0005886 GO:0009507 GO:0009570	cytosol plasma_membrane chloroplast chloroplast_stroma			PF03358	NADPH-dependent_FMN_reductase	KOG4530
Gma.12028.1.S1_at	Glyma10g42190.1	turquoise	92.4304	24.7972	AT4G39670.1 | Symbols: | Glycolipid transfer protein (GLTP) family protein | chr4:18410172-18410861 FORWARD LENGTH=229	GO:0002679 GO:0006612 GO:0006984 GO:0009697 GO:0009723 GO:0009738 GO:0009863 GO:0009867 GO:0010200 GO:0010286 GO:0010363 GO:0030968 GO:0031348 GO:0034976 GO:0035556 GO:0045087 GO:0046836 GO:0050832 GO:0052542	respiratory_burst_involved_in_defense_response protein_targeting_to_membrane ER-nucleus_signaling_pathway salicylic_acid_biosynthetic_process response_to_ethylene_stimulus abscisic_acid_mediated_signaling_pathway salicylic_acid_mediated_signaling_pathway jasmonic_acid_mediated_signaling_pathway response_to_chitin heat_acclimation regulation_of_plant-type_hypersensitive_response endoplasmic_reticu…	GO:0017089 GO:0051861	glycolipid_transporter_activity glycolipid_binding	GO:0005634 GO:0005737	nucleus cytoplasm	PTHR10219:SF4	HET-C	PF08718	glycolipid_transporter_activity	KOG4189	Uncharacterized_conserved_protein
Gma.12798.1.S1_at	Glyma08g43780.1	tan	75.7424	39.0067	AT1G50600.1 | Symbols: SCL5 | scarecrow-like 5 | chr1:18737398-18739547 REVERSE LENGTH=597	GO:0006355	regulation_of_transcription,_DNA-dependent	GO:0003700	sequence-specific_DNA_binding_transcription_factor_activity	GO:0005634 GO:0005829	nucleus cytosol			PF03514	GRAS_family_transcription_factor
Gma.13442.1.A1_at	Glyma12g30430.1	red	72.0532	32.0606	AT5G22850.1 | Symbols: | Eukaryotic aspartyl protease family protein | chr5:7633717-7636298 REVERSE LENGTH=493	GO:0006508	proteolysis	GO:0004190	aspartic-type_endopeptidase_activity	GO:0005576	extracellular_region	PTHR13683:SF98	CHLOROPLAST_NUCLEIOD_DNA-BINDING-RELATED	PF00026	aspartic-type_endopeptidase_activity	KOG1339	Aspartyl_protease
Gma.15091.1.S1_s_at		yellow	49.8963	21.0304
Gma.153.1.S1_x_at	Glyma13g36110.2	black	53.246	31.8108	AT4G31940.1 | Symbols: CYP82C4 | cytochrome P450, family 82, subfamily C, polypeptide 4 | chr4:15452040-15453966 FORWARD LENGTH=524	GO:0010043 GO:0055114 GO:0071281	response_to_zinc_ion oxidation-reduction_process cellular_response_to_iron_ion	GO:0004497 GO:0005506 GO:0009055 GO:0016705 GO:0019825 GO:0020037	monooxygenase_activity iron_ion_binding electron_carrier_activity oxidoreductase_activity,_acting_on_paired_donors,_with_incorporation_or_reduction_of_molecular_oxygen oxygen_binding heme_binding	GO:0009507	chloroplast	PTHR24298 PTHR24298:SF44	FAMILY_NOT_NAMED	PF00067	oxidoreductase_activity,_acting_on_paired_donors,_with_incorporation_or_reduction_of_molecular_oxygen	KOG0156	Cytochrome_P450_CYP2_subfamily
Gma.15381.1.S1_at	Glyma18g01340.2	turquoise	76.2482	23.1717	AT3G48140.1 | Symbols: | B12D protein | chr3:17778471-17779299 FORWARD LENGTH=88	GO:0010150	leaf_senescence	GO:0003674	molecular_function	GO:0005739 GO:0005777	mitochondrion peroxisome			PF06522	B12D_protein
Gma.1622.1.A1_s_at	Glyma05g17470.2	turquoise	77.1772	38.782	AT5G66900.1 | Symbols: | Disease resistance protein (CC-NBS-LRR class) family | chr5:26714931-26717757 REVERSE LENGTH=809	GO:0006952	defense_response	GO:0043531	ADP_binding	GO:0005634	nucleus	PTHR23155 PTHR23155:SF237	LEUCINE-RICH_REPEAT-CONTAINING_PROTEIN DISEASE_RESISTANCE_PROTEIN_(CC-NBS-LRR_CLASS),_PUT	PF00560 PF00931	protein_binding apoptosis	KOG4658	Apoptotic_ATPase
Gma.16246.1.A1_at	Glyma01g41070.1	turquoise	73.6716	26.1018	AT2G45760.1 | Symbols: BAP2, BAL | BON association protein 2 | chr2:18847125-18847748 REVERSE LENGTH=207	GO:0008150 GO:0009627 GO:0009693 GO:0009697	biological_process systemic_acquired_resistance ethylene_biosynthetic_process salicylic_acid_biosynthetic_process	GO:0003674	molecular_function	GO:0005575	cellular_component			PF00168	protein_binding
Gma.16663.1.S2_at	Glyma14g02500.1	yellow	81.1111	17.3027	AT4G26850.1 | Symbols: VTC2 | mannose-1-phosphate guanylyltransferase (GDP)s;GDP-galactose:mannose-1-phosphate guanylyltransferases;GDP-galactose:glucose-1-phosphate guanylyltransferases;GDP-galactose:myoinositol-1-phosphate guanylyltransferases;glucose-1-phosphate guanylyltransferase | chr4:13499262-13501145 REVERSE LENGTH=442	GO:0009408 GO:0009753 GO:0019853 GO:0042742 GO:0052544	response_to_heat response_to_jasmonic_acid_stimulus L-ascorbic_acid_biosynthetic_process defense_response_to_bacterium defense_response_by_callose_deposition_in_cell_wall	GO:0008928 GO:0010471 GO:0010472 GO:0010473 GO:0010474 GO:0010475 GO:0080046 GO:0080048	mannose-1-phosphate_guanylyltransferase_(GDP)_activity GDP-galactose:mannose-1-phosphate_guanylyltransferase_activity GDP-galactose:glucose-1-phosphate_guanylyltransferase_activity GDP-galactose:myoinositol-1-phosphate_guanylyltransferase_activity glucose-1-phosphate_guanylyltransferase_(GDP)_activity galactose-1-phosphate_guanylyltransferase_(GDP)_activity quercetin_4'-O-glucosyltransferase_acti…	GO:0005634	nucleus	PTHR20884 PTHR20884:SF3	FAMILY_NOT_NAMED SUBFAMILY_NOT_NAMED			KOG2720	Predicted_hydrolase_(HIT_family)
Gma.16830.1.S1_at	Glyma09g24170.2	yellow	71.0696	42.0922	AT1G01490.2 | Symbols: | Heavy metal transport/detoxification superfamily protein | chr1:180401-182066 REVERSE LENGTH=177	GO:0030001	metal_ion_transport	GO:0046872	metal_ion_binding	GO:0005634	nucleus	PTHR22814:SF56	SUBFAMILY_NOT_NAMED	PF00403	metal_ion_transport	KOG1603	Copper_chaperone
Gma.17741.1.S1_at	Glyma08g18340.1	black	73.7244	47.5958	AT2G32190.1 | Symbols: | unknown protein; BEST Arabidopsis thaliana protein match is: unknown protein (TAIR:AT2G32210.1); Has 218 Blast hits to 218 proteins in 24 species: Archae - 0; Bacteria - 0; Metazoa - 0; Fungi - 16; Plants - 202; Viruses - 0; Other Eukaryotes - 0 (source: NCBI BLink). | chr2:13674588-13675092 FORWARD LENGTH=71	GO:0008150 GO:0010200	biological_process response_to_chitin	GO:0003674	molecular_function
Gma.17929.1.A1_at		turquoise	113.508	25.8377
Gma.2586.1.S1_at		turquoise	65.4654	30.7253
Gma.2593.1.S1_s_at	Glyma10g33650.1	turquoise	77.4763	25.2608	AT3G09270.1 | Symbols: ATGSTU8, GSTU8 | glutathione S-transferase TAU 8 | chr3:2848407-2849226 REVERSE LENGTH=224	GO:0006635 GO:0009407 GO:0010583 GO:0043161 GO:0046686 GO:0051788 GO:0080129	fatty_acid_beta-oxidation toxin_catabolic_process response_to_cyclopentenone proteasomal_ubiquitin-dependent_protein_catabolic_process response_to_cadmium_ion response_to_misfolded_protein proteasome_core_complex_assembly	GO:0004364	glutathione_transferase_activity	GO:0005737	cytoplasm	PTHR11260 PTHR11260:SF16	GLUTATHIONE_S-TRANSFERASE,_GST,_SUPERFAMILY,_GST_DOMAIN_CONTAINING GLUTATHIONE_S-TRANSFERASE_THETA	PF00043 PF02798	Glutathione_S-transferase,_C-terminal_domain protein_binding	KOG0406	Glutathione_S-transferase
Gma.2715.1.S1_at	Glyma09g38410.2	red	90.9182	16.5576	AT1G08450.1 | Symbols: CRT3, PSL1, EBS2, AtCRT3 | calreticulin 3 | chr1:2668008-2671800 REVERSE LENGTH=424	GO:0006457 GO:0006995 GO:0009617 GO:0009626 GO:0009627 GO:0009697 GO:0010204 GO:0031347 GO:0034976 GO:0042742 GO:0045087 GO:0046283 GO:0055074	protein_folding cellular_response_to_nitrogen_starvation response_to_bacterium plant-type_hypersensitive_response systemic_acquired_resistance salicylic_acid_biosynthetic_process defense_response_signaling_pathway,_resistance_gene-independent regulation_of_defense_response response_to_endoplasmic_reticulum_stress defense_response_to_bacterium innate_immune_response anthocyanin-containing_compound…	GO:0005509 GO:0051082	calcium_ion_binding unfolded_protein_binding	GO:0005783 GO:0005789 GO:0009507	endoplasmic_reticulum endoplasmic_reticulum_membrane chloroplast	PTHR11073:SF2	CALRETICULIN	PF00262	calcium_ion_binding	KOG0674	Calreticulin
Gma.3136.1.S1_at		red	56.8634	29.5356
Gma.3639.1.S1_at	Glyma03g00380.1	turquoise	57.2813	15.4363	AT2G38600.1 | Symbols: | HAD superfamily, subfamily IIIB acid phosphatase | chr2:16145907-16146857 FORWARD LENGTH=251			GO:0003993	acid_phosphatase_activity			PTHR11726:SF1	50S_RIBOSOMAL_PROTEIN_L10E	PF03767	acid_phosphatase_activity
Gma.4400.1.S1_at	Glyma19g26400.1	brown	100.718	41.3901	AT5G13080.1 | Symbols: WRKY75, ATWRKY75 | WRKY DNA-binding protein 75 | chr5:4149928-4151019 REVERSE LENGTH=145	GO:0006355 GO:0009723 GO:0016036 GO:0019375 GO:0032107 GO:0042631 GO:0043620 GO:0048527	regulation_of_transcription,_DNA-dependent response_to_ethylene_stimulus cellular_response_to_phosphate_starvation galactolipid_biosynthetic_process regulation_of_response_to_nutrient_levels cellular_response_to_water_deprivation regulation_of_DNA-dependent_transcription_in_response_to_stress lateral_root_development	GO:0003700 GO:0043565	sequence-specific_DNA_binding_transcription_factor_activity sequence-specific_DNA_binding	GO:0005634	nucleus			PF03106	sequence-specific_DNA_binding
Gma.4526.1.S1_at	Glyma10g05210.1	turquoise	97.9653	34.0706	AT3G53600.1 | Symbols: | C2H2-type zinc finger family protein | chr3:19875532-19876059 FORWARD LENGTH=175	GO:0002679 GO:0006355 GO:0010200 GO:0035556	respiratory_burst_involved_in_defense_response regulation_of_transcription,_DNA-dependent response_to_chitin intracellular_signal_transduction	GO:0003676 GO:0003700 GO:0008270	nucleic_acid_binding sequence-specific_DNA_binding_transcription_factor_activity zinc_ion_binding	GO:0005634	nucleus	PTHR26374 PTHR26374:SF459	FAMILY_NOT_NAMED
Gma.5255.1.S1_at	Glyma15g18640.1	turquoise	60.5835	23.2937	AT4G33050.3 | Symbols: EDA39 | calmodulin-binding family protein | chr4:15944604-15946736 REVERSE LENGTH=488	GO:0000165 GO:0002237 GO:0002679 GO:0006569 GO:0006612 GO:0006944 GO:0009581 GO:0009595 GO:0009625 GO:0009627 GO:0009646 GO:0009684 GO:0009697 GO:0009862 GO:0009863 GO:0009867 GO:0010119 GO:0010197 GO:0010200 GO:0010310 GO:0010363 GO:0030968 GO:0031347 GO:0031348 GO:0035556 GO:0042742 GO:0043069 GO:0043900 GO:0045087 GO:0050832	MAPK_cascade response_to_molecule_of_bacterial_origin respiratory_burst_involved_in_defense_response tryptophan_catabolic_process protein_targeting_to_membrane cellular_membrane_fusion detection_of_external_stimulus detection_of_biotic_stimulus response_to_insect systemic_acquired_resistance response_to_absence_of_light indoleacetic_acid_biosynthetic_process salicylic_acid_biosynthetic_process sy…	GO:0005516	calmodulin_binding	GO:0005634 GO:0005737	nucleus cytoplasm
Gma.5725.1.S1_at		yellow	78.0525	24.0967
Gma.5725.1.S1_s_at	Glyma15g13560.1	yellow	83.1154	26.6802	AT5G06730.1 | Symbols: | Peroxidase superfamily protein | chr5:2080207-2081621 REVERSE LENGTH=358	GO:0006979 GO:0055114	response_to_oxidative_stress oxidation-reduction_process	GO:0004601 GO:0020037	peroxidase_activity heme_binding	GO:0005576 GO:0005774	extracellular_region vacuolar_membrane			PF00141	peroxidase_activity
Gma.5980.1.S1_at	Glyma16g34390.1	brown	62.9494	17.7486	AT3G17700.1 | Symbols: CNBT1, CNGC20, ATCNGC20 | cyclic nucleotide-binding transporter 1 | chr3:6049074-6052449 FORWARD LENGTH=764	GO:0000165 GO:0006612 GO:0006811 GO:0009595 GO:0009624 GO:0009697 GO:0009862 GO:0009867 GO:0010200 GO:0010310 GO:0010363 GO:0031348 GO:0042742 GO:0043900 GO:0050832 GO:0055085	MAPK_cascade protein_targeting_to_membrane ion_transport detection_of_biotic_stimulus response_to_nematode salicylic_acid_biosynthetic_process systemic_acquired_resistance,_salicylic_acid_mediated_signaling_pathway jasmonic_acid_mediated_signaling_pathway response_to_chitin regulation_of_hydrogen_peroxide_metabolic_process regulation_of_plant-type_hypersensitive_response negative_regulation_of_de…	GO:0005216 GO:0005516 GO:0030551	ion_channel_activity calmodulin_binding cyclic_nucleotide_binding	GO:0005886	plasma_membrane	PTHR10217:SF7	POTASSIUM_CHANNEL_PROTEIN_EAG-RELATED			KOG0500	Cyclic_nucleotide-gated_cation_channel_CNGA1-3_and_related_proteins
Gma.6089.1.S1_at	Glyma01g17590.1	turquoise	62.0593	26.9474	NA	NA	NA	NA	NA	NA	NA
Gma.6555.1.S1_at	Glyma07g39630.1	midnightblue	74.6053	26.4009	AT5G47530.1 | Symbols: | Auxin-responsive family protein | chr5:19281471-19282870 FORWARD LENGTH=395	GO:0007275 GO:0010413 GO:0045492	multicellular_organismal_development glucuronoxylan_metabolic_process xylan_biosynthetic_process			GO:0005886 GO:0016020 GO:0016021	plasma_membrane membrane integral_to_membrane	PTHR23130:SF18	SUBFAMILY_NOT_NAMED	PF03188 PF04526	integral_to_membrane Protein_of_unknown_function_(DUF568)	KOG4293	Predicted_membrane_protein,_contains_DoH_and_Cytochrome_b-561/ferric_reductase_transmembrane_domains
Gma.6684.1.S1_at	Glyma18g01890.1	black	68.9953	41.4661	AT5G65280.1 | Symbols: GCL1 | GCR2-like 1 | chr5:26086129-26088069 REVERSE LENGTH=433			GO:0003824	catalytic_activity	GO:0005737 GO:0019898	cytoplasm extrinsic_to_membrane	PTHR12736:SF4	LANTHIONNE_SYNTHETASE_C_2_RELATED	PF05147	Lanthionine_synthetase_C-like_protein	KOG2787	Lanthionine_synthetase_C-like_protein_1
Gma.6727.1.S1_at	Glyma11g06690.1	black	57.2045	26.3365	AT3G26300.1 | Symbols: CYP71B34 | cytochrome P450, family 71, subfamily B, polypeptide 34 | chr3:9639199-9640866 REVERSE LENGTH=500	GO:0055114	oxidation-reduction_process	GO:0005506 GO:0009055 GO:0016705 GO:0019825 GO:0020037	iron_ion_binding electron_carrier_activity oxidoreductase_activity,_acting_on_paired_donors,_with_incorporation_or_reduction_of_molecular_oxygen oxygen_binding heme_binding			PTHR24298:SF44		PF00067	oxidoreductase_activity,_acting_on_paired_donors,_with_incorporation_or_reduction_of_molecular_oxygen	KOG0156	Cytochrome_P450_CYP2_subfamily
Gma.7423.1.S1_a_at	Glyma11g31310.1	red	53.161	17.5777	AT3G48990.1 | Symbols: | AMP-dependent synthetase and ligase family protein | chr3:18159031-18161294 REVERSE LENGTH=514	GO:0010030 GO:0010167 GO:0010214 GO:0015706 GO:0033611 GO:0046482 GO:0046686 GO:0050832	positive_regulation_of_seed_germination response_to_nitrate seed_coat_development nitrate_transport oxalate_catabolic_process para-aminobenzoic_acid_metabolic_process response_to_cadmium_ion defense_response_to_fungus	GO:0016208 GO:0050203	AMP_binding oxalate-CoA_ligase_activity	GO:0005737 GO:0005739 GO:0009506 GO:0009507 GO:0009570 GO:0048046	cytoplasm mitochondrion plasmodesma chloroplast chloroplast_stroma apoplast	PTHR24095 PTHR24095:SF49	FAMILY_NOT_NAMED SUBFAMILY_NOT_NAMED	PF00501	catalytic_activity	KOG1176	Acyl-CoA_synthetase
Gma.7423.2.S1_a_at	Glyma11g31310.1	red	57.5267	18.469	AT3G48990.1 | Symbols: | AMP-dependent synthetase and ligase family protein | chr3:18159031-18161294 REVERSE LENGTH=514	GO:0010030 GO:0010167 GO:0010214 GO:0015706 GO:0033611 GO:0046482 GO:0046686 GO:0050832	positive_regulation_of_seed_germination response_to_nitrate seed_coat_development nitrate_transport oxalate_catabolic_process para-aminobenzoic_acid_metabolic_process response_to_cadmium_ion defense_response_to_fungus	GO:0016208 GO:0050203	AMP_binding oxalate-CoA_ligase_activity	GO:0005737 GO:0005739 GO:0009506 GO:0009507 GO:0009570 GO:0048046	cytoplasm mitochondrion plasmodesma chloroplast chloroplast_stroma apoplast	PTHR24095 PTHR24095:SF49	FAMILY_NOT_NAMED SUBFAMILY_NOT_NAMED	PF00501	catalytic_activity	KOG1176	Acyl-CoA_synthetase
Gma.7726.1.A1_at	Glyma06g40330.1	yellow	69.025	23.0913	AT4G27280.1 | Symbols: | Calcium-binding EF-hand family protein | chr4:13663770-13664162 REVERSE LENGTH=130	GO:0009611 GO:0009612 GO:0010200 GO:0080167	response_to_wounding response_to_mechanical_stimulus response_to_chitin response_to_karrikin	GO:0005509	calcium_ion_binding	GO:0005886	plasma_membrane	PTHR10891 PTHR10891:SF148	CALMODULIN CALCIUM-BINDING_EF_HAND_FAMILY_PROTEIN
Gma.7728.1.S1_at	Glyma08g37670.1	turquoise	60.7827	24.7478	AT4G15560.1 | Symbols: CLA1, DEF, CLA, DXS, DXPS2 | Deoxyxylulose-5-phosphate synthase | chr4:8884218-8887254 FORWARD LENGTH=717	GO:0000096 GO:0006546 GO:0006636 GO:0006655 GO:0006733 GO:0006766 GO:0008152 GO:0008652 GO:0009072 GO:0009073 GO:0009106 GO:0009108 GO:0009117 GO:0009416 GO:0009695 GO:0009965 GO:0010155 GO:0015994 GO:0015995 GO:0016114 GO:0016117 GO:0019216 GO:0019288 GO:0019344 GO:0019748 GO:0030154 GO:0031408 GO:0032880 GO:0044272 GO:0045893 GO:0046777	sulfur_amino_acid_metabolic_process glycine_catabolic_process unsaturated_fatty_acid_biosynthetic_process phosphatidylglycerol_biosynthetic_process oxidoreduction_coenzyme_metabolic_process vitamin_metabolic_process metabolic_process cellular_amino_acid_biosynthetic_process aromatic_amino_acid_family_metabolic_process aromatic_amino_acid_family_biosynthetic_process lipoate_metabolic_process coenz…	GO:0003824 GO:0008661 GO:0016624	catalytic_activity 1-deoxy-D-xylulose-5-phosphate_synthase_activity oxidoreductase_activity,_acting_on_the_aldehyde_or_oxo_group_of_donors,_disulfide_as_acceptor	GO:0009507	chloroplast	PTHR11624 PTHR11624:SF20	DEHYDROGENASE_RELATED ACETOIN_DEHYDROGENASE	PF02780 PF00676 PF02779	catalytic_activity oxidoreductase_activity,_acting_on_the_aldehyde_or_oxo_group_of_donors,_disulfide_as_acceptor Transketolase,_pyrimidine_binding_domain	KOG0523	Transketolase
Gma.7738.1.A1_at	Glyma13g29760.1	red	63.6519	36.358	AT4G18880.1 | Symbols: AT-HSFA4A, HSF A4A | heat shock transcription factor A4A | chr4:10347769-10349051 REVERSE LENGTH=401	GO:0002679 GO:0006355 GO:0009408 GO:0010200 GO:0035556	respiratory_burst_involved_in_defense_response regulation_of_transcription,_DNA-dependent response_to_heat response_to_chitin intracellular_signal_transduction	GO:0003677 GO:0003700 GO:0043565	DNA_binding sequence-specific_DNA_binding_transcription_factor_activity sequence-specific_DNA_binding	GO:0005634	nucleus	PTHR10015 PTHR10015:SF7	HEAT_SHOCK_TRANSCRIPTION_FACTOR HEAT_SHOCK_TRANSCRIPTION_FACTOR	PF00447	sequence-specific_DNA_binding	KOG0627	Heat_shock_transcription_factor
Gma.7854.1.A1_at	Glyma18g48970.2	turquoise	85.377	23.6857	AT4G08850.1 | Symbols: | Leucine-rich repeat receptor-like protein kinase family protein | chr4:5636693-5640496 REVERSE LENGTH=1045	GO:0006468 GO:0006857 GO:0006995 GO:0009627 GO:0031347	protein_phosphorylation oligopeptide_transport cellular_response_to_nitrogen_starvation systemic_acquired_resistance regulation_of_defense_response	GO:0004672 GO:0004713 GO:0005524 GO:0016301 GO:0016772	protein_kinase_activity protein_tyrosine_kinase_activity ATP_binding kinase_activity transferase_activity,_transferring_phosphorus-containing_groups	GO:0005634 GO:0005886 GO:0009506 GO:0016020	nucleus plasma_membrane plasmodesma membrane	PTHR24420 PTHR24420:SF472	FAMILY_NOT_NAMED SUBFAMILY_NOT_NAMED	PF00069 PF00560	protein_phosphorylation protein_binding	KOG1187	Serine/threonine_protein_kinase
Gma.8048.1.S1_at	Glyma08g16050.1	red	69.4266	34.2455	NA	NA	NA	NA	NA	NA	NA
Gma.8628.1.S1_at	Glyma05g25920.1	turquoise	86.6233	35.2609	NA	NA	NA	NA	NA	NA	NA
Gma.9504.1.S1_at	Glyma09g33140.1	yellow	54.4514	28.7201	NA	NA	NA	NA	NA	NA	NA			PF03018	Dirigent-like_protein
Gma.986.1.S1_at	Glyma15g04570.1	turquoise	53.4123	36.9319	AT2G28710.1 | Symbols: | C2H2-type zinc finger family protein | chr2:12322974-12323444 FORWARD LENGTH=156	GO:0006355	regulation_of_transcription,_DNA-dependent	GO:0003676 GO:0003700 GO:0008270	nucleic_acid_binding sequence-specific_DNA_binding_transcription_factor_activity zinc_ion_binding	GO:0005622 GO:0005634	intracellular nucleus	PTHR26374 PTHR26374:SF459	FAMILY_NOT_NAMED
GmaAffx.10095.1.S1_at	Glyma02g02920.3	turquoise	70.3929	19.3532	AT1G59650.1 | Symbols: CW14 | Protein of unknown function (DUF1336) | chr1:21920099-21922670 FORWARD LENGTH=492	GO:0006499	N-terminal_protein_myristoylation	GO:0003674	molecular_function	GO:0005634 GO:0005886	nucleus plasma_membrane			PF07059	Protein_of_unknown_function_(DUF1336)
GmaAffx.17271.1.S1_at	Glyma18g32860.1	turquoise	70.8031	24.7885	AT3G13080.1 | Symbols: ATMRP3, MRP3, ABCC3 | multidrug resistance-associated protein 3 | chr3:4196019-4201250 REVERSE LENGTH=1514	GO:0006810 GO:0055085	transport transmembrane_transport	GO:0000166 GO:0005524 GO:0010290 GO:0015431 GO:0016887 GO:0017111 GO:0042626	nucleotide_binding ATP_binding chlorophyll_catabolite_transmembrane_transporter_activity glutathione_S-conjugate-exporting_ATPase_activity ATPase_activity nucleoside-triphosphatase_activity ATPase_activity,_coupled_to_transmembrane_movement_of_substances	GO:0000325 GO:0005773 GO:0005774 GO:0005886 GO:0009506 GO:0016021 GO:0048046	plant-type_vacuole vacuole vacuolar_membrane plasma_membrane plasmodesma integral_to_membrane apoplast	PTHR24223 PTHR24223:SF20	FAMILY_NOT_NAMED SUBFAMILY_NOT_NAMED	PF00664 PF00005	ATPase_activity,_coupled_to_transmembrane_movement_of_substances ATPase_activity	KOG0054	Multidrug_resistance-associated_protein/mitoxantrone_resistance_protein,_ABC_superfamily
GmaAffx.19358.1.S1_at		turquoise	99.4916	23.1473
GmaAffx.215.1.S1_at		turquoise	87.3692	35.1386
GmaAffx.245.1.S1_at	Glyma15g42490.1	turquoise	88.7268	31.608	NA	NA	NA	NA	NA	NA	NA
GmaAffx.26859.1.S1_s_at	Glyma11g31330.1	turquoise	59.4188	34.7677	AT1G78380.1 | Symbols: ATGSTU19, GST8, GSTU19 | glutathione S-transferase TAU 19 | chr1:29486659-29487819 REVERSE LENGTH=219	GO:0006094 GO:0006096 GO:0006635 GO:0006979 GO:0009407 GO:0009651 GO:0010583 GO:0016036 GO:0019375 GO:0042631 GO:0043161 GO:0046686 GO:0051788 GO:0080129	gluconeogenesis glycolysis fatty_acid_beta-oxidation response_to_oxidative_stress toxin_catabolic_process response_to_salt_stress response_to_cyclopentenone cellular_response_to_phosphate_starvation galactolipid_biosynthetic_process cellular_response_to_water_deprivation proteasomal_ubiquitin-dependent_protein_catabolic_process response_to_cadmium_ion response_to_misfolded_protein proteasome_core…	GO:0004364 GO:0043295	glutathione_transferase_activity glutathione_binding	GO:0005737 GO:0005774 GO:0005829 GO:0005886 GO:0009507 GO:0009570	cytoplasm vacuolar_membrane cytosol plasma_membrane chloroplast chloroplast_stroma	PTHR11260 PTHR11260:SF54	GLUTATHIONE_S-TRANSFERASE,_GST,_SUPERFAMILY,_GST_DOMAIN_CONTAINING SUBFAMILY_NOT_NAMED	PF02798 PF00043	protein_binding Glutathione_S-transferase,_C-terminal_domain	KOG0406	Glutathione_S-transferase
GmaAffx.30620.1.S1_at	Glyma12g30430.1	red	52.6521	29.1338	AT5G22850.1 | Symbols: | Eukaryotic aspartyl protease family protein | chr5:7633717-7636298 REVERSE LENGTH=493	GO:0006508	proteolysis	GO:0004190	aspartic-type_endopeptidase_activity	GO:0005576	extracellular_region	PTHR13683:SF98	CHLOROPLAST_NUCLEIOD_DNA-BINDING-RELATED	PF00026	aspartic-type_endopeptidase_activity	KOG1339	Aspartyl_protease
GmaAffx.32578.1.S1_at	Glyma03g40910.1	red	70.5571	35.0867	NA	NA	NA	NA	NA	NA	NA
GmaAffx.3717.1.A1_at	Glyma13g06600.1	turquoise	71.2719	21.7301	AT3G51550.1 | Symbols: FER | Malectin/receptor-like protein kinase family protein | chr3:19117877-19120564 REVERSE LENGTH=895	GO:0000902 GO:0006007 GO:0006096 GO:0006468 GO:0006833 GO:0006972 GO:0007030 GO:0009266 GO:0009651 GO:0009791 GO:0010193 GO:0010483 GO:0016049 GO:0030244 GO:0046686 GO:0046777 GO:0048193 GO:0048767 GO:0050832	cell_morphogenesis glucose_catabolic_process glycolysis protein_phosphorylation water_transport hyperosmotic_response Golgi_organization response_to_temperature_stimulus response_to_salt_stress post-embryonic_development response_to_ozone pollen_tube_reception cell_growth cellulose_biosynthetic_process response_to_cadmium_ion protein_autophosphorylation Golgi_vesicle_transport root_hair_elongatio…	GO:0004672 GO:0004674 GO:0005524 GO:0016301 GO:0016772	protein_kinase_activity protein_serine/threonine_kinase_activity ATP_binding kinase_activity transferase_activity,_transferring_phosphorus-containing_groups	GO:0005576 GO:0005886 GO:0009506 GO:0016020 GO:0043680	extracellular_region plasma_membrane plasmodesma membrane filiform_apparatus	PTHR24420:SF418	SUBFAMILY_NOT_NAMED	PF07714	protein_phosphorylation	KOG1187	Serine/threonine_protein_kinase
GmaAffx.3726.1.A1_at	Glyma05g33080.2	brown	86.3468	18.3865	AT4G24290.2 | Symbols: | MAC/Perforin domain-containing protein | chr4:12594856-12597815 FORWARD LENGTH=606	GO:0008150	biological_process	GO:0003674	molecular_function	GO:0005576 GO:0005886	extracellular_region plasma_membrane	PTHR19324 PTHR19324:SF4	COMPLEMENT_COMPONENT_C6-9 COMPLEMENT_COMPONENT_C6	PF01823	MAC/Perforin_domain
GmaAffx.38122.1.S1_at		turquoise	73.4791	45.2916
GmaAffx.39765.1.S1_s_at	Glyma09g24170.2	yellow	81.9856	35.7417	AT1G01490.2 | Symbols: | Heavy metal transport/detoxification superfamily protein | chr1:180401-182066 REVERSE LENGTH=177	GO:0030001	metal_ion_transport	GO:0046872	metal_ion_binding	GO:0005634	nucleus	PTHR22814:SF56	SUBFAMILY_NOT_NAMED	PF00403	metal_ion_transport	KOG1603	Copper_chaperone
GmaAffx.41414.1.S1_s_at	Glyma20g26600.1	yellow	100.89	40.849	AT2G15220.1 | Symbols: | Plant basic secretory protein (BSP) family protein | chr2:6608689-6609366 FORWARD LENGTH=225	GO:0006952	defense_response			GO:0005576	extracellular_region			PF04450	Plant_Basic_Secretory_Protein
GmaAffx.41469.1.S1_at	Glyma02g13685.1	brown	92.0374	37.7769	NA	NA	NA	NA	NA	NA	NA
GmaAffx.41683.1.S1_at	Glyma14g00681.1	yellow	76.6223	17.6343	NA	NA	NA	NA	NA	NA	NA
GmaAffx.4291.1.A1_at	Glyma05g01780.1	turquoise	88.6743	43.0664	AT1G19020.1 | Symbols: | unknown protein; BEST Arabidopsis thaliana protein match is: unknown protein (TAIR:AT3G48180.1); Has 88 Blast hits to 88 proteins in 15 species: Archae - 0; Bacteria - 0; Metazoa - 0; Fungi - 0; Plants - 88; Viruses - 0; Other Eukaryotes - 0 (source: NCBI BLink). | chr1:6568142-6568402 FORWARD LENGTH=86	GO:0006979 GO:0009611 GO:0009625 GO:0009862 GO:0010200 GO:0030968 GO:0031348 GO:0050832	response_to_oxidative_stress response_to_wounding response_to_insect systemic_acquired_resistance,_salicylic_acid_mediated_signaling_pathway response_to_chitin endoplasmic_reticulum_unfolded_protein_response negative_regulation_of_defense_response defense_response_to_fungus	GO:0003674	molecular_function	GO:0005575	cellular_component
GmaAffx.43015.1.S1_at	Glyma13g37830.1	turquoise	82.1141	18.5681	AT1G03495.1 | Symbols: | HXXXD-type acyl-transferase family protein | chr1:873436-874832 FORWARD LENGTH=465			GO:0016740 GO:0016747	transferase_activity transferase_activity,_transferring_acyl_groups_other_than_amino-acyl_groups	GO:0005737	cytoplasm			PF02458	transferase_activity,_transferring_acyl_groups_other_than_amino-acyl_groups
GmaAffx.45417.1.S1_at	Glyma14g35510.1	yellow	84.9684	21.5053	NA	NA	NA	NA	NA	NA	NA
GmaAffx.46129.1.S1_at	Glyma19g22590.1	black	61.765	31.085	AT5G40780.1 | Symbols: LHT1 | lysine histidine transporter 1 | chr5:16323823-16327082 FORWARD LENGTH=446	GO:0006499 GO:0006612 GO:0006820 GO:0006862 GO:0006865 GO:0006888 GO:0006944 GO:0010363 GO:0015696 GO:0015802 GO:0030968 GO:0043069 GO:0043090 GO:0043269 GO:0080167	N-terminal_protein_myristoylation protein_targeting_to_membrane anion_transport nucleotide_transport amino_acid_transport ER_to_Golgi_vesicle-mediated_transport cellular_membrane_fusion regulation_of_plant-type_hypersensitive_response ammonium_transport basic_amino_acid_transport endoplasmic_reticulum_unfolded_protein_response negative_regulation_of_programmed_cell_death amino_acid_import regulat…	GO:0015171	amino_acid_transmembrane_transporter_activity	GO:0005886 GO:0016020	plasma_membrane membrane	PTHR22950	AMINO_ACID_TRANSPORTER	PF01490	Transmembrane_amino_acid_transporter_protein	KOG1303	Amino_acid_transporters
GmaAffx.46212.1.S1_at	Glyma10g28990.1	turquoise	60.1638	22.716	AT5G26920.1 | Symbols: CBP60G | Cam-binding protein 60-like G | chr5:9475860-9478448 FORWARD LENGTH=563	GO:0000165 GO:0002237 GO:0006612 GO:0006944 GO:0009409 GO:0009595 GO:0009617 GO:0009627 GO:0009697 GO:0009814 GO:0009816 GO:0009862 GO:0009863 GO:0009867 GO:0010112 GO:0010200 GO:0010310 GO:0010363 GO:0019684 GO:0031348 GO:0042742 GO:0043069 GO:0043900 GO:0045087 GO:0045088 GO:0050832 GO:0071456 GO:0080142	MAPK_cascade response_to_molecule_of_bacterial_origin protein_targeting_to_membrane cellular_membrane_fusion response_to_cold detection_of_biotic_stimulus response_to_bacterium systemic_acquired_resistance salicylic_acid_biosynthetic_process defense_response,_incompatible_interaction defense_response_to_bacterium,_incompatible_interaction systemic_acquired_resistance,_salicylic_acid_mediated_sign…	GO:0003700 GO:0005516 GO:0043565	sequence-specific_DNA_binding_transcription_factor_activity calmodulin_binding sequence-specific_DNA_binding	GO:0005634	nucleus			PF07887	Calmodulin_binding_protein-like
GmaAffx.54978.1.S1_at	Glyma03g22230.2	turquoise	50.1671	32.6582	AT3G25250.1 | Symbols: AGC2-1, AGC2, OXI1, AtOXI1 | AGC (cAMP-dependent, cGMP-dependent and protein kinase C) kinase family protein | chr3:9195566-9196949 FORWARD LENGTH=421	GO:0006468 GO:0006979 GO:0009611 GO:0010200	protein_phosphorylation response_to_oxidative_stress response_to_wounding response_to_chitin	GO:0004672 GO:0004674 GO:0005515 GO:0005524 GO:0016301 GO:0016772 GO:0019901	protein_kinase_activity protein_serine/threonine_kinase_activity protein_binding ATP_binding kinase_activity transferase_activity,_transferring_phosphorus-containing_groups protein_kinase_binding			PTHR24351:SF89		PF00069	protein_phosphorylation	KOG0610	Putative_serine/threonine_protein_kinase
GmaAffx.55244.1.A1_at	Glyma09g05700.1	brown	84.6551	30.1278	AT4G20000.1 | Symbols: | VQ motif-containing protein | chr4:10838367-10838993 FORWARD LENGTH=208	GO:0008150	biological_process	GO:0003674	molecular_function	GO:0005634	nucleus			PF05678	VQ_motif
GmaAffx.57898.1.S1_at	Glyma04g42360.1	yellow	91.5735	24.4165	AT1G21550.1 | Symbols: | Calcium-binding EF-hand family protein | chr1:7553317-7553784 REVERSE LENGTH=155	GO:0008150	biological_process	GO:0005509	calcium_ion_binding	GO:0005737	cytoplasm	PTHR10891 PTHR10891:SF141	CALMODULIN CALCIUM-BINDING_PROTEIN	PF00036	EF_hand	KOG0027	Calmodulin_and_related_proteins_(EF-Hand_superfamily)
GmaAffx.62382.1.S1_at		turquoise	81.3065	26.8023
GmaAffx.63108.1.A1_at	Glyma19g34320.2	yellow	75.3468	19.0241	AT2G38820.2 | Symbols: | Protein of unknown function (DUF506) _x0001_| chr2:16222271-16223393 FORWARD LENGTH=310	GO:0008150	biological_process	GO:0003674	molecular_function	GO:0005634	nucleus			PF04720	Protein_of_unknown_function_(DUF506)
GmaAffx.64502.1.S1_at	Glyma13g02220.1	brown	83.6887	40.4104	NA	NA	NA	NA	NA	NA	NA
GmaAffx.65026.1.S1_at	Glyma07g37790.1	turquoise	119.214	26.3832	AT1G09070.1 | Symbols: SRC2, (AT)SRC2 | soybean gene regulated by cold-2 | chr1:2927767-2928741 FORWARD LENGTH=324	GO:0006612 GO:0006623 GO:0006820 GO:0006862 GO:0006888 GO:0006944 GO:0009611 GO:0009612 GO:0009646 GO:0010200 GO:0010363 GO:0015696 GO:0015802 GO:0043069 GO:0043090 GO:0043269	protein_targeting_to_membrane protein_targeting_to_vacuole anion_transport nucleotide_transport ER_to_Golgi_vesicle-mediated_transport cellular_membrane_fusion response_to_wounding response_to_mechanical_stimulus response_to_absence_of_light response_to_chitin regulation_of_plant-type_hypersensitive_response ammonium_transport basic_amino_acid_transport negative_regulation_of_programmed_cell_deat…	GO:0005515	protein_binding	GO:0000326 GO:0005783 GO:0005886	protein_storage_vacuole endoplasmic_reticulum plasma_membrane			PF00168	protein_binding
GmaAffx.66195.1.A1_at	Glyma06g05560.1	magenta	72.0737	26.8423	AT5G11950.2 | Symbols: | Putative lysine decarboxylase family protein | chr5:3855072-3856815 FORWARD LENGTH=216	GO:0009089	lysine_biosynthetic_process_via_diaminopimelate	GO:0042803	protein_homodimerization_activity	GO:0005634 GO:0005737 GO:0005829	nucleus cytoplasm cytosol			PF03641	Possible_lysine_decarboxylase
GmaAffx.66215.1.S1_at	Glyma18g01890.1	black	54.0543	42.6473	AT5G65280.1 | Symbols: GCL1 | GCR2-like 1 | chr5:26086129-26088069 REVERSE LENGTH=433			GO:0003824	catalytic_activity	GO:0005737 GO:0019898	cytoplasm extrinsic_to_membrane	PTHR12736:SF4	LANTHIONNE_SYNTHETASE_C_2_RELATED	PF05147	Lanthionine_synthetase_C-like_protein	KOG2787	Lanthionine_synthetase_C-like_protein_1
GmaAffx.6635.1.S1_at		red	66.9369	17.3746
GmaAffx.67470.1.S1_at	Glyma02g05880.1	black	65.5103	24.0668	AT3G51000.1 | Symbols: | alpha/beta-Hydrolases superfamily protein | chr3:18945258-18946499 REVERSE LENGTH=323			GO:0003824 GO:0004301	catalytic_activity epoxide_hydrolase_activity	GO:0005634 GO:0005829	nucleus cytosol	PTHR10992 PTHR10992:SF279	ALPHA/BETA_HYDROLASE_RELATED EPOXIDE_HYDROLASE-RELATED	PF00561	alpha/beta_hydrolase_fold	KOG4178	Soluble_epoxide_hydrolase
GmaAffx.68985.1.S1_at	Glyma06g06530.1	turquoise	99.1518	43.0768	AT1G80840.1 | Symbols: WRKY40, ATWRKY40 | WRKY DNA-binding protein 40 | chr1:30383834-30385356 FORWARD LENGTH=302	GO:0000165 GO:0002237 GO:0002679 GO:0006355 GO:0006612 GO:0006944 GO:0009595 GO:0009611 GO:0009612 GO:0009620 GO:0009646 GO:0009695 GO:0009697 GO:0009723 GO:0009738 GO:0009751 GO:0009753 GO:0009862 GO:0009863 GO:0009867 GO:0009873 GO:0010200 GO:0010310 GO:0010363 GO:0016045 GO:0030968 GO:0031347 GO:0031348 GO:0035556 GO:0042742 GO:0043069 GO:0043900 GO:0050691 GO:0050776 GO:0050832	MAPK_cascade response_to_molecule_of_bacterial_origin respiratory_burst_involved_in_defense_response regulation_of_transcription,_DNA-dependent protein_targeting_to_membrane cellular_membrane_fusion detection_of_biotic_stimulus response_to_wounding response_to_mechanical_stimulus response_to_fungus response_to_absence_of_light jasmonic_acid_biosynthetic_process salicylic_acid_biosynthetic_process…	GO:0003700 GO:0005515 GO:0043565	sequence-specific_DNA_binding_transcription_factor_activity protein_binding sequence-specific_DNA_binding	GO:0005634	nucleus			PF03106	sequence-specific_DNA_binding
GmaAffx.70298.1.S1_at	Glyma12g33690.1	yellow	76.5	14.1324	AT2G31090.1 | Symbols: | unknown protein; FUNCTIONS IN: molecular_function unknown; INVOLVED IN: biological_process unknown; LOCATED IN: endomembrane system; EXPRESSED IN: 24 plant structures; EXPRESSED DURING: 13 growth stages; BEST Arabidopsis thaliana protein match is: unknown protein (TAIR:AT2G20562.1); Has 70 Blast hits to 70 proteins in 13 species: Archae - 0; Bacteria - 0; Metazoa - 0; Fun…	GO:0008150	biological_process	GO:0003674	molecular_function
GmaAffx.7209.1.A1_at	Glyma11g15600.1	yellow	113.001	17.8108	NA	NA	NA	NA	NA	NA	NA
GmaAffx.72810.1.S1_s_at		red	62.894	23.7526
GmaAffx.74588.1.S1_at		turquoise	97.7511	28.8508
GmaAffx.78960.1.S1_s_at		turquoise	112.877	42.2072
GmaAffx.79325.1.S1_at		turquoise	78.8416	40.333
GmaAffx.79762.1.S1_at		turquoise	68.7008	28.9806
GmaAffx.82603.1.S1_at		turquoise	63.4933	27.2572
GmaAffx.83213.2.S1_at		turquoise	101.791	28.5516
GmaAffx.88182.1.S1_at		red	65.8042	50.6324
GmaAffx.89772.10.A1_s_at		red	48.1655	21.1373
GmaAffx.89999.1.S1_x_at		yellow	117.924	39.4233
GmaAffx.90071.1.S1_at		tan	56.3953	25.2568
GmaAffx.90224.1.S1_at		tan	74.5245	21.6442
GmaAffx.90224.1.S1_s_at		tan	77.6116	21.1569
GmaAffx.91141.1.S1_at		yellow	95.6711	24.2648
GmaAffx.91687.1.A1_s_at		red	58.3098	22.344
GmaAffx.92054.1.S1_at		turquoise	71.9018	30.9095
GmaAffx.92098.1.S1_at		red	57.6188	29.3345
GmaAffx.92098.1.S1_s_at		red	58.9509	20.5226
GmaAffx.92764.1.S1_at		turquoise	80.2762	16.9561
GmaAffx.92888.1.S1_at		red	58.6914	29.0431
GmaAffx.93182.1.S1_s_at		midnightblue	57.5507	33.4417
GmaAffx.93292.1.S1_at		turquoise	100.256	15.3773
GmaAffx.93642.1.S1_s_at		yellow	86.7499	35.3067
