# Supplementary material for: Statistical Approaches for Gene Selection, Hub Gene Identification and Module Interaction in Gene Co-Expression Network Analysis: An Application to Aluminum Stress in Soybean (Glycine max L.)
Source: PLoS One. 2017 Jan 5;12(1):e0169605. doi: 10.1371/journal.pone.0169605 (PMC5215982; doi:10.1371/journal.pone.0169605)
Supplement: S3 Table — (XLSX) [file pone.0169605.s008.xlsx]

## Sheet: Table S3
Probe Id	Protein Id	Arabidopsis Orthologs	GO Term_MF	MF Descriptions	GO Term_BP	BP Descriptions	GO Term_CC	CC Descriptions	Panther Id	Descriptions	KO Term Id	KO Term Descriptions
Gma.12112.1.S1_at	Glyma06g13090.1	AT5G24110.1 | Symbols: WRKY30, ATWRKY30 | WRKY DNA-binding protein 30 | chr5:8153416-8154633 REVERSE LENGTH=303	GO:0006355 GO:0009751 GO:0010193 GO:0042542	regulation_of_transcription,_DNA-dependent response_to_salicylic_acid_stimulus response_to_ozone response_to_hydrogen_peroxide	GO:0003700 GO:0005515 GO:0043565	sequence-specific_DNA_binding_transcription_factor_activity protein_binding sequence-specific_DNA_binding	GO:0005634 GO:0005737	nucleus cytoplasm
Gma.17469.1.S1_at	Glyma16g02960.1	AT2G46400.1 | Symbols: WRKY46, ATWRKY46 | WRKY DNA-binding protein 46 | chr2:19043676-19044754 REVERSE LENGTH=295	GO:0006355 GO:0009627 GO:0009697 GO:0010200	regulation_of_transcription,_DNA-dependent systemic_acquired_resistance salicylic_acid_biosynthetic_process response_to_chitin	GO:0003700 GO:0043565	sequence-specific_DNA_binding_transcription_factor_activity sequence-specific_DNA_binding	GO:0005634 GO:0005730	nucleus nucleolus
Gma.2055.1.S1_at	Glyma05g00640.1	AT5G61210.1 | Symbols: SNAP33, ATSNAP33, SNP33, ATSNAP33B | soluble N-ethylmaleimide-sensitive factor adaptor protein 33 | chr5:24624027-24625366 FORWARD LENGTH=300	GO:0000165 GO:0000910 GO:0000911 GO:0002679 GO:0006499 GO:0006612 GO:0006820 GO:0006862 GO:0006888 GO:0006944 GO:0009595 GO:0009611 GO:0009612 GO:0009620 GO:0009625 GO:0009627 GO:0009695 GO:0009697 GO:0009737 GO:0009753 GO:0009862 GO:0009863 GO:0009867 GO:0010200 GO:0010310 GO:0010363 GO:0015696 GO:0015802 GO:0016192 GO:0030968 GO:0031348 GO:0042742 GO:0043069 GO:0043090 GO:0043269 GO:0043900 GO:…	MAPK_cascade cytokinesis cytokinesis_by_cell_plate_formation respiratory_burst_involved_in_defense_response N-terminal_protein_myristoylation protein_targeting_to_membrane anion_transport nucleotide_transport ER_to_Golgi_vesicle-mediated_transport cellular_membrane_fusion detection_of_biotic_stimulus response_to_wounding response_to_mechanical_stimulus response_to_fungus response_to_insect system…	GO:0005484 GO:0005515	SNAP_receptor_activity protein_binding	GO:0005634 GO:0005886 GO:0009504 GO:0009507 GO:0016021	nucleus plasma_membrane cell_plate chloroplast integral_to_membrane	PTHR19305	SYNAPTOSOMAL_ASSOCIATED_PROTEIN	KOG3065	SNAP-25_(synaptosome-associated_protein)_component_of_SNARE_complex
Gma.3259.1.S1_at	Glyma15g18580.2	AT5G56960.1 | Symbols: | basic helix-loop-helix (bHLH) DNA-binding family protein | chr5:23038703-23041174 REVERSE LENGTH=466	GO:0006355 GO:0010200	regulation_of_transcription,_DNA-dependent response_to_chitin	GO:0003677 GO:0003700	DNA_binding sequence-specific_DNA_binding_transcription_factor_activity	GO:0005634	nucleus
Gma.3822.1.A1_at	Glyma17g21240.1	AT5G66900.1 | Symbols: | Disease resistance protein (CC-NBS-LRR class) family | chr5:26714931-26717757 REVERSE LENGTH=809	GO:0006952	defense_response	GO:0043531	ADP_binding	GO:0005634	nucleus	PTHR23155 PTHR23155:SF237	LEUCINE-RICH_REPEAT-CONTAINING_PROTEIN DISEASE_RESISTANCE_PROTEIN_(CC-NBS-LRR_CLASS),_PUT	KOG4658	Apoptotic_ATPase
Gma.3822.2.S1_at	Glyma17g21240.1	AT5G66900.1 | Symbols: | Disease resistance protein (CC-NBS-LRR class) family | chr5:26714931-26717757 REVERSE LENGTH=809	GO:0006952	defense_response	GO:0043531	ADP_binding	GO:0005634	nucleus	PTHR23155 PTHR23155:SF237	LEUCINE-RICH_REPEAT-CONTAINING_PROTEIN DISEASE_RESISTANCE_PROTEIN_(CC-NBS-LRR_CLASS),_PUT	KOG4658	Apoptotic_ATPase
Gma.5804.1.S1_at	Glyma02g36446.1	AT5G58160.1 | Symbols: | actin binding | chr5:23533724-23539465 FORWARD LENGTH=1324	GO:0007015 GO:0016043 GO:0030036	actin_filament_organization cellular_component_organization actin_cytoskeleton_organization	GO:0003779	actin_binding	GO:0005737	cytoplasm	PTHR23213 PTHR23213:SF18	FORMIN-RELATED FORMIN-RELATED	KOG1922	Rho_GTPase_effector_BNI1_and_related_formins
Gma.6812.2.S1_a_at	Glyma11g35050.1	AT2G40000.1 | Symbols: HSPRO2, ATHSPRO2 | ortholog of sugar beet HS1 PRO-1 2 | chr2:16700649-16701956 REVERSE LENGTH=435	GO:0006979 GO:0009646 GO:0009751 GO:0009816 GO:0010200	response_to_oxidative_stress response_to_absence_of_light response_to_salicylic_acid_stimulus defense_response_to_bacterium,_incompatible_interaction response_to_chitin	GO:0005515	protein_binding	GO:0005739	mitochondrion
Gma.772.1.S1_at
Gma.789.1.S1_at	Glyma10g41840.1	AT1G68390.1 | Symbols: | Core-2/I-branching beta-1,6-N-acetylglucosaminyltransferase family protein | chr1:25642838-25645484 FORWARD LENGTH=408			GO:0016757	transferase_activity,_transferring_glycosyl_groups	GO:0016020	membrane
Gma.8480.1.S1_at	Glyma16g25120.1	AT5G17680.1 | Symbols: | disease resistance protein (TIR-NBS-LRR class), putative | chr5:5822999-5827153 FORWARD LENGTH=1294	GO:0006952 GO:0007165	defense_response signal_transduction	GO:0043531	ADP_binding	GO:0005622	intracellular	PTHR11017 PTHR11017:SF20	LEUCINE_RICH_REPEAT_PROTEIN DISEASE_RESISTANCE_PROTEIN
Gma.9305.1.S1_at	Glyma20g27731.1	AT4G05200.1 | Symbols: CRK25 | cysteine-rich RLK (RECEPTOR-like protein kinase) 25 | chr4:2679793-2682309 REVERSE LENGTH=675	GO:0000041 GO:0006468 GO:0006826 GO:0010106 GO:0010167 GO:0010413 GO:0015706 GO:0045492	transition_metal_ion_transport protein_phosphorylation iron_ion_transport cellular_response_to_iron_ion_starvation response_to_nitrate glucuronoxylan_metabolic_process nitrate_transport xylan_biosynthetic_process	GO:0004672 GO:0004674 GO:0005524 GO:0016301 GO:0016772	protein_kinase_activity protein_serine/threonine_kinase_activity ATP_binding kinase_activity transferase_activity,_transferring_phosphorus-containing_groups	GO:0005576	extracellular_region	PTHR11795	PROTEIN_KINASE
GmaAffx.14334.1.S1_at	Glyma02g14260.1	AT1G13480.1 | Symbols: | Protein of unknown function (DUF1262) | chr1:4622783-4624043 REVERSE LENGTH=387	GO:0008150	biological_process	GO:0003674	molecular_function	GO:0005575	cellular_component
GmaAffx.15015.1.S1_at	Glyma10g00980.1	AT3G23240.1 | Symbols: ERF1, ATERF1 | ethylene response factor 1 | chr3:8295705-8296361 FORWARD LENGTH=218	GO:0006355 GO:0006952 GO:0009867 GO:0009873	regulation_of_transcription,_DNA-dependent defense_response jasmonic_acid_mediated_signaling_pathway ethylene_mediated_signaling_pathway	GO:0003677 GO:0003700	DNA_binding sequence-specific_DNA_binding_transcription_factor_activity	GO:0005634	nucleus
GmaAffx.15202.1.S1_at	Glyma17g02230.1	AT5G18980.1 | Symbols: | ARM repeat superfamily protein | chr5:6334944-6337943 REVERSE LENGTH=835	GO:0008150	biological_process			GO:0005575	cellular_component
GmaAffx.18359.1.S1_at	Glyma03g32270.2	AT4G08850.1 | Symbols: | Leucine-rich repeat receptor-like protein kinase family protein | chr4:5636693-5640496 REVERSE LENGTH=1045	GO:0006468 GO:0006857 GO:0006995 GO:0009627 GO:0031347	protein_phosphorylation oligopeptide_transport cellular_response_to_nitrogen_starvation systemic_acquired_resistance regulation_of_defense_response	GO:0004672 GO:0004713 GO:0005524 GO:0016301 GO:0016772	protein_kinase_activity protein_tyrosine_kinase_activity ATP_binding kinase_activity transferase_activity,_transferring_phosphorus-containing_groups	GO:0005634 GO:0005886 GO:0009506 GO:0016020	nucleus plasma_membrane plasmodesma membrane	PTHR24420:SF501	SUBFAMILY_NOT_NAMED	KOG1187	Serine/threonine_protein_kinase
GmaAffx.19934.1.S1_at	Glyma13g21490.1	AT5G03720.1 | Symbols: AT-HSFA3, HSFA3 | heat shock transcription factor A3 | chr5:971913-973683 REVERSE LENGTH=412	GO:0006355 GO:0009408 GO:0010200	regulation_of_transcription,_DNA-dependent response_to_heat response_to_chitin	GO:0003677 GO:0003700 GO:0043565	DNA_binding sequence-specific_DNA_binding_transcription_factor_activity sequence-specific_DNA_binding	GO:0005634	nucleus	PTHR10015:SF7	HEAT_SHOCK_TRANSCRIPTION_FACTOR	KOG0627	Heat_shock_transcription_factor
GmaAffx.24398.1.A1_at	Glyma15g02150.1	AT1G10340.1 | Symbols: | Ankyrin repeat family protein | chr1:3390475-3392481 REVERSE LENGTH=578	GO:0002237 GO:0008150 GO:0009581 GO:0009595 GO:0009627 GO:0009697	response_to_molecule_of_bacterial_origin biological_process detection_of_external_stimulus detection_of_biotic_stimulus systemic_acquired_resistance salicylic_acid_biosynthetic_process			GO:0005575	cellular_component	PTHR24177 PTHR24177:SF119	FAMILY_NOT_NAMED	KOG4412	26S_proteasome_regulatory_complex,_subunit_PSMD10
GmaAffx.26509.1.S1_at	Glyma11g10230.1	AT2G17040.1 | Symbols: anac036, NAC036 | NAC domain containing protein 36 | chr2:7407123-7408120 FORWARD LENGTH=276	GO:0000165 GO:0006355 GO:0007275 GO:0009814 GO:0009965 GO:0010200 GO:0045792 GO:0048281	MAPK_cascade regulation_of_transcription,_DNA-dependent multicellular_organismal_development defense_response,_incompatible_interaction leaf_morphogenesis response_to_chitin negative_regulation_of_cell_size inflorescence_morphogenesis	GO:0003677 GO:0003700	DNA_binding sequence-specific_DNA_binding_transcription_factor_activity	GO:0005634	nucleus
GmaAffx.26731.1.S1_at	Glyma14g37920.1	AT5G58430.1 | Symbols: ATEXO70B1, EXO70B1 | exocyst subunit exo70 family protein B1 | chr5:23621460-23623334 REVERSE LENGTH=624	GO:0006887 GO:0006904 GO:0009738 GO:0035556	exocytosis vesicle_docking_involved_in_exocytosis abscisic_acid_mediated_signaling_pathway intracellular_signal_transduction			GO:0000145 GO:0005623 GO:0005737 GO:0005829 GO:0005886 GO:0070062	exocyst cell cytoplasm cytosol plasma_membrane extracellular_vesicular_exosome	PTHR12542:SF7	EXOCYST_COMPLEX_PROTEIN_EXO70	KOG2344	Exocyst_component_protein_and_related_proteins
GmaAffx.28170.1.S1_at	Glyma12g35250.1	AT4G21700.1 | Symbols: | Protein of unknown function (DUF2921) | chr4:11529956-11532844 FORWARD LENGTH=962	GO:0008150	biological_process			GO:0005768 GO:0005794 GO:0005802 GO:0009507	endosome Golgi_apparatus trans-Golgi_network chloroplast
GmaAffx.31266.1.S1_s_at	Glyma19g22800.3	AT3G01650.1 | Symbols: RGLG1 | RING domain ligase1 | chr3:242734-245062 FORWARD LENGTH=489	GO:0006499 GO:0009690 GO:0009850 GO:0080148	N-terminal_protein_myristoylation cytokinin_metabolic_process auxin_metabolic_process negative_regulation_of_response_to_water_deprivation	GO:0004842 GO:0008270	ubiquitin-protein_ligase_activity zinc_ion_binding	GO:0005886	plasma_membrane	PTHR10857	COPINE	KOG4172	Predicted_E3_ubiquitin_ligase
GmaAffx.36250.1.S1_s_at	Glyma05g34760.1	AT1G73805.1 | Symbols: | Calmodulin binding protein-like | chr1:27745761-27749178 REVERSE LENGTH=451	GO:0000165 GO:0001666 GO:0002237 GO:0006355 GO:0006612 GO:0009581 GO:0009595 GO:0009617 GO:0009627 GO:0009697 GO:0009814 GO:0009862 GO:0009863 GO:0009867 GO:0010112 GO:0010200 GO:0010310 GO:0010363 GO:0031347 GO:0031348 GO:0035304 GO:0042742 GO:0043900 GO:0045087 GO:0045088 GO:0050832 GO:0080142	MAPK_cascade response_to_hypoxia response_to_molecule_of_bacterial_origin regulation_of_transcription,_DNA-dependent protein_targeting_to_membrane detection_of_external_stimulus detection_of_biotic_stimulus response_to_bacterium systemic_acquired_resistance salicylic_acid_biosynthetic_process defense_response,_incompatible_interaction systemic_acquired_resistance,_salicylic_acid_mediated_signalin…	GO:0003700 GO:0005516 GO:0043565	sequence-specific_DNA_binding_transcription_factor_activity calmodulin_binding sequence-specific_DNA_binding	GO:0005634	nucleus
GmaAffx.37095.2.S1_s_at
GmaAffx.37095.2.S1_x_at
GmaAffx.3716.1.S1_at	Glyma12g31320.1	AT3G44220.1 | Symbols: | Late embryogenesis abundant (LEA) hydroxyproline-rich glycoprotein family | chr3:15928216-15929645 FORWARD LENGTH=206	GO:0008150	biological_process	GO:0003674	molecular_function	GO:0005737	cytoplasm
GmaAffx.43537.1.S1_at	Glyma13g36800.1	AT2G31090.1 | Symbols: | unknown protein; FUNCTIONS IN: molecular_function unknown; INVOLVED IN: biological_process unknown; LOCATED IN: endomembrane system; EXPRESSED IN: 24 plant structures; EXPRESSED DURING: 13 growth stages; BEST Arabidopsis thaliana protein match is: unknown protein (TAIR:AT2G20562.1); Has 70 Blast hits to 70 proteins in 13 species: Archae - 0; Bacteria - 0; Metazoa - 0; Fun…	GO:0008150	biological_process	GO:0003674	molecular_function
GmaAffx.47124.1.A1_at	Glyma13g29880.1	NA	NA	NA	NA	NA	NA	NA
GmaAffx.52666.1.S1_at	Glyma13g44730.1	AT1G80840.1 | Symbols: WRKY40, ATWRKY40 | WRKY DNA-binding protein 40 | chr1:30383834-30385356 FORWARD LENGTH=302	GO:0000165 GO:0002237 GO:0002679 GO:0006355 GO:0006612 GO:0006944 GO:0009595 GO:0009611 GO:0009612 GO:0009620 GO:0009646 GO:0009695 GO:0009697 GO:0009723 GO:0009738 GO:0009751 GO:0009753 GO:0009862 GO:0009863 GO:0009867 GO:0009873 GO:0010200 GO:0010310 GO:0010363 GO:0016045 GO:0030968 GO:0031347 GO:0031348 GO:0035556 GO:0042742 GO:0043069 GO:0043900 GO:0050691 GO:0050776 GO:0050832	MAPK_cascade response_to_molecule_of_bacterial_origin respiratory_burst_involved_in_defense_response regulation_of_transcription,_DNA-dependent protein_targeting_to_membrane cellular_membrane_fusion detection_of_biotic_stimulus response_to_wounding response_to_mechanical_stimulus response_to_fungus response_to_absence_of_light jasmonic_acid_biosynthetic_process salicylic_acid_biosynthetic_process…	GO:0003700 GO:0005515 GO:0043565	sequence-specific_DNA_binding_transcription_factor_activity protein_binding sequence-specific_DNA_binding	GO:0005634	nucleus
GmaAffx.55781.1.A1_s_at	Glyma12g20830.1	AT4G27280.1 | Symbols: | Calcium-binding EF-hand family protein | chr4:13663770-13664162 REVERSE LENGTH=130	GO:0009611 GO:0009612 GO:0010200 GO:0080167	response_to_wounding response_to_mechanical_stimulus response_to_chitin response_to_karrikin	GO:0005509	calcium_ion_binding	GO:0005886	plasma_membrane	PTHR10891:SF148	CALCIUM-BINDING_EF_HAND_FAMILY_PROTEIN
GmaAffx.59154.1.S1_at	Glyma08g04920.1	AT1G73805.1 | Symbols: | Calmodulin binding protein-like | chr1:27745761-27749178 REVERSE LENGTH=451	GO:0000165 GO:0001666 GO:0002237 GO:0006355 GO:0006612 GO:0009581 GO:0009595 GO:0009617 GO:0009627 GO:0009697 GO:0009814 GO:0009862 GO:0009863 GO:0009867 GO:0010112 GO:0010200 GO:0010310 GO:0010363 GO:0031347 GO:0031348 GO:0035304 GO:0042742 GO:0043900 GO:0045087 GO:0045088 GO:0050832 GO:0080142	MAPK_cascade response_to_hypoxia response_to_molecule_of_bacterial_origin regulation_of_transcription,_DNA-dependent protein_targeting_to_membrane detection_of_external_stimulus detection_of_biotic_stimulus response_to_bacterium systemic_acquired_resistance salicylic_acid_biosynthetic_process defense_response,_incompatible_interaction systemic_acquired_resistance,_salicylic_acid_mediated_signalin…	GO:0003700 GO:0005516 GO:0043565	sequence-specific_DNA_binding_transcription_factor_activity calmodulin_binding sequence-specific_DNA_binding	GO:0005634	nucleus
GmaAffx.61116.1.S1_at	Glyma16g02960.1	AT2G46400.1 | Symbols: WRKY46, ATWRKY46 | WRKY DNA-binding protein 46 | chr2:19043676-19044754 REVERSE LENGTH=295	GO:0006355 GO:0009627 GO:0009697 GO:0010200	regulation_of_transcription,_DNA-dependent systemic_acquired_resistance salicylic_acid_biosynthetic_process response_to_chitin	GO:0003700 GO:0043565	sequence-specific_DNA_binding_transcription_factor_activity sequence-specific_DNA_binding	GO:0005634 GO:0005730	nucleus nucleolus
GmaAffx.6438.3.S1_at	Glyma11g29720.1	AT2G38470.1 | Symbols: WRKY33, ATWRKY33 | WRKY DNA-binding protein 33 | chr2:16108476-16110539 FORWARD LENGTH=519	GO:0000165 GO:0002679 GO:0006355 GO:0006612 GO:0006944 GO:0006970 GO:0009408 GO:0009409 GO:0009414 GO:0009595 GO:0009651 GO:0009697 GO:0009862 GO:0009863 GO:0009867 GO:0010120 GO:0010200 GO:0010310 GO:0010363 GO:0010508 GO:0031348 GO:0034605 GO:0035556 GO:0042742 GO:0043069 GO:0043900 GO:0050832 GO:0070370	MAPK_cascade respiratory_burst_involved_in_defense_response regulation_of_transcription,_DNA-dependent protein_targeting_to_membrane cellular_membrane_fusion response_to_osmotic_stress response_to_heat response_to_cold response_to_water_deprivation detection_of_biotic_stimulus response_to_salt_stress salicylic_acid_biosynthetic_process systemic_acquired_resistance,_salicylic_acid_mediated_signali…	GO:0003700 GO:0005515 GO:0043565	sequence-specific_DNA_binding_transcription_factor_activity protein_binding sequence-specific_DNA_binding	GO:0005634	nucleus
GmaAffx.6519.1.S1_at	Glyma08g29470.1	AT1G13340.1 | Symbols: | Regulator of Vps4 activity in the MVB pathway protein | chr1:4569622-4571043 REVERSE LENGTH=409	GO:0006979 GO:0009697 GO:0009863 GO:0031348 GO:0045087	response_to_oxidative_stress salicylic_acid_biosynthetic_process salicylic_acid_mediated_signaling_pathway negative_regulation_of_defense_response innate_immune_response			GO:0005737	cytoplasm	PTHR12161	UNCHARACTERIZED_DUF292	KOG2027	Spindle_pole_body_protein
GmaAffx.67983.1.S1_at	Glyma02g47910.1	NA	NA	NA	NA	NA	NA	NA
GmaAffx.70045.1.S1_at	Glyma20g25070.2	AT1G68450.1 | Symbols: | VQ motif-containing protein | chr1:25661721-25662179 REVERSE LENGTH=152	GO:0008150	biological_process	GO:0003674	molecular_function	GO:0005634	nucleus
GmaAffx.74499.1.A1_at
GmaAffx.76964.1.S1_at
GmaAffx.77254.1.S1_at
GmaAffx.79541.1.S1_at
GmaAffx.85409.1.S1_at
GmaAffx.87415.1.S1_at
GmaAffx.89167.1.A1_s_at
GmaAffx.90936.1.A1_s_at
GmaAffx.9127.1.S1_s_at
Gma.10523.1.A1_at	Glyma02g14260.1	AT1G13480.1 | Symbols: | Protein of unknown function (DUF1262) | chr1:4622783-4624043 REVERSE LENGTH=387	GO:0008150	biological_process	GO:0003674	molecular_function	GO:0005575	cellular_component
Gma.10920.1.S1_at	Glyma08g45301.1	NA	NA	NA	NA	NA	NA	NA
Gma.10971.2.S1_x_at	Glyma15g07480.1	AT1G61250.1 | Symbols: SC3 | secretory carrier 3 | chr1:22586035-22588664 FORWARD LENGTH=289	GO:0015031	protein_transport	GO:0022857	transmembrane_transporter_activity	GO:0005768 GO:0005794 GO:0005802 GO:0005886 GO:0016020 GO:0016021	endosome Golgi_apparatus trans-Golgi_network plasma_membrane membrane integral_to_membrane	PTHR10687:SF2	gb_def:_m01d7.2.p_[caenorhabditis_elegans]	KOG3088	Secretory_carrier_membrane_protein
Gma.11672.1.S1_at	Glyma15g01100.2	AT3G15760.1 | Symbols: | unknown protein; FUNCTIONS IN: molecular_function unknown; INVOLVED IN: biological_process unknown; LOCATED IN: endomembrane system; EXPRESSED IN: 22 plant structures; EXPRESSED DURING: 10 growth stages; BEST Arabidopsis thaliana protein match is: unknown protein (TAIR:AT1G52565.1); Has 42 Blast hits to 42 proteins in 10 species: Archae - 0; Bacteria - 0; Metazoa - 0; Fun…	GO:0008150 GO:0009646	biological_process response_to_absence_of_light	GO:0003674	molecular_function	GO:0005576	extracellular_region
Gma.12149.1.S1_at	Glyma07g12600.1	NA	NA	NA	NA	NA	NA	NA
Gma.14024.1.A1_at	Glyma13g08060.1	AT2G14095.1 | Symbols: | unknown protein; FUNCTIONS IN: molecular_function unknown; INVOLVED IN: biological_process unknown; LOCATED IN: mitochondrion; EXPRESSED IN: 7 plant structures; EXPRESSED DURING: 4 anthesis, C globular stage, petal differentiation and expansion stage; Has 106 Blast hits to 103 proteins in 21 species: Archae - 0; Bacteria - 5; Metazoa - 0; Fungi - 4; Plants - 87; Viruses -…	GO:0008150	biological_process	GO:0003674	molecular_function
Gma.14309.1.S1_at
Gma.144.1.S1_at	Glyma06g06930.1	AT5G25250.1 | Symbols: | SPFH/Band 7/PHB domain-containing membrane-associated protein family | chr5:8749774-8751430 FORWARD LENGTH=470	GO:0006897 GO:0010324 GO:0071456	endocytosis membrane_invagination cellular_response_to_hypoxia	GO:0003674	molecular_function	GO:0005768 GO:0005773 GO:0005774 GO:0005886 GO:0009506	endosome vacuole vacuolar_membrane plasma_membrane plasmodesma	PTHR13806 PTHR13806:SF3	FLOTILLIN-RELATED gb_def:_cog2268:uncharacterized_bcr_[corynebacterium_glutamicum]	KOG2668	Flotillins
Gma.15135.1.S1_at	Glyma06g44730.1	AT1G53050.1 | Symbols: | Protein kinase superfamily protein | chr1:19772574-19775531 FORWARD LENGTH=694	GO:0006468 GO:0006499	protein_phosphorylation N-terminal_protein_myristoylation	GO:0004672 GO:0004674 GO:0005524 GO:0016301 GO:0016772	protein_kinase_activity protein_serine/threonine_kinase_activity ATP_binding kinase_activity transferase_activity,_transferring_phosphorus-containing_groups	GO:0005634 GO:0005886	nucleus plasma_membrane	PTHR24056 PTHR24056:SF77	CELL_DIVISION_PROTEIN_KINASE	KOG0600	Cdc2-related_protein_kinase
Gma.16260.1.A1_at	Glyma08g04500.2	AT1G18440.1 | Symbols: | Peptidyl-tRNA hydrolase family protein | chr1:6345994-6347686 FORWARD LENGTH=288	GO:0006412 GO:0006783	translation heme_biosynthetic_process	GO:0004045	aminoacyl-tRNA_hydrolase_activity	GO:0009507	chloroplast	PTHR17224	aminoacyl-tRNA_hydrolase_activity
Gma.16434.1.S1_at	Glyma17g36400.1	AT4G33300.2 | Symbols: ADR1-L1 | ADR1-like 1 | chr4:16051162-16054005 REVERSE LENGTH=816	GO:0006612 GO:0006952 GO:0009963 GO:0010363 GO:0031348 GO:0042742	protein_targeting_to_membrane defense_response positive_regulation_of_flavonoid_biosynthetic_process regulation_of_plant-type_hypersensitive_response negative_regulation_of_defense_response defense_response_to_bacterium	GO:0043531	ADP_binding	GO:0048046	apoplast	PTHR23155:SF282	SUBFAMILY_NOT_NAMED	KOG4658	Apoptotic_ATPase
Gma.16733.2.S1_at	Glyma14g11920.1	AT1G80840.1 | Symbols: WRKY40, ATWRKY40 | WRKY DNA-binding protein 40 | chr1:30383834-30385356 FORWARD LENGTH=302	GO:0000165 GO:0002237 GO:0002679 GO:0006355 GO:0006612 GO:0006944 GO:0009595 GO:0009611 GO:0009612 GO:0009620 GO:0009646 GO:0009695 GO:0009697 GO:0009723 GO:0009738 GO:0009751 GO:0009753 GO:0009862 GO:0009863 GO:0009867 GO:0009873 GO:0010200 GO:0010310 GO:0010363 GO:0016045 GO:0030968 GO:0031347 GO:0031348 GO:0035556 GO:0042742 GO:0043069 GO:0043900 GO:0050691 GO:0050776 GO:0050832	MAPK_cascade response_to_molecule_of_bacterial_origin respiratory_burst_involved_in_defense_response regulation_of_transcription,_DNA-dependent protein_targeting_to_membrane cellular_membrane_fusion detection_of_biotic_stimulus response_to_wounding response_to_mechanical_stimulus response_to_fungus response_to_absence_of_light jasmonic_acid_biosynthetic_process salicylic_acid_biosynthetic_process…	GO:0003700 GO:0005515 GO:0043565	sequence-specific_DNA_binding_transcription_factor_activity protein_binding sequence-specific_DNA_binding	GO:0005634	nucleus
Gma.16750.2.S1_s_at
Gma.16812.1.S1_x_at	Glyma15g13500.1	AT2G38380.1 | Symbols: | Peroxidase superfamily protein | chr2:16076443-16078314 FORWARD LENGTH=349	GO:0006979 GO:0009651 GO:0010043 GO:0055114	response_to_oxidative_stress response_to_salt_stress response_to_zinc_ion oxidation-reduction_process	GO:0004601 GO:0020037	peroxidase_activity heme_binding	GO:0005576 GO:0009505	extracellular_region plant-type_cell_wall
Gma.17993.1.S1_at	Glyma05g38130.1	AT4G11650.1 | Symbols: ATOSM34, OSM34 | osmotin 34 | chr4:7025127-7026113 REVERSE LENGTH=244	GO:0009651 GO:0009816 GO:0009817 GO:0051707	response_to_salt_stress defense_response_to_bacterium,_incompatible_interaction defense_response_to_fungus,_incompatible_interaction response_to_other_organism			GO:0005576	extracellular_region
Gma.17993.1.S1_s_at	Glyma05g38130.1	AT4G11650.1 | Symbols: ATOSM34, OSM34 | osmotin 34 | chr4:7025127-7026113 REVERSE LENGTH=244	GO:0009651 GO:0009816 GO:0009817 GO:0051707	response_to_salt_stress defense_response_to_bacterium,_incompatible_interaction defense_response_to_fungus,_incompatible_interaction response_to_other_organism			GO:0005576	extracellular_region
Gma.1983.1.S1_at	Glyma14g23820.1	AT3G26430.1 | Symbols: | GDSL-like Lipase/Acylhydrolase superfamily protein | chr3:9674419-9675889 FORWARD LENGTH=380	GO:0006629	lipid_metabolic_process	GO:0004091 GO:0016788	carboxylesterase_activity hydrolase_activity,_acting_on_ester_bonds	GO:0005576	extracellular_region	PTHR22835:SF39	LATERAL_SIGNALING_TARGET_PROTEIN_2
Gma.2666.1.S1_at	Glyma14g39930.1	AT1G76130.1 | Symbols: ATAMY2, AMY2 | alpha-amylase-like 2 | chr1:28561647-28563914 FORWARD LENGTH=413	GO:0005975 GO:0005980	carbohydrate_metabolic_process glycogen_catabolic_process	GO:0003824 GO:0004556 GO:0005509 GO:0043169	catalytic_activity alpha-amylase_activity calcium_ion_binding cation_binding	GO:0005576	extracellular_region	PTHR10357 PTHR10357:SF9	AMYLASE ALPHA-XYLOSIDASE-RELATED	KOG0471	Alpha-amylase
Gma.3149.1.S1_a_at	Glyma02g02777.1	AT2G20142.1 | Symbols: | Toll-Interleukin-Resistance (TIR) domain family protein | chr2:8695387-8696566 FORWARD LENGTH=313	GO:0007165	signal_transduction			GO:0005622 GO:0005737	intracellular cytoplasm	PTHR23155 PTHR23155:SF344	LEUCINE-RICH_REPEAT-CONTAINING_PROTEIN
Gma.3283.1.S1_at	Glyma14g11700.1	AT4G31860.1 | Symbols: | Protein phosphatase 2C family protein | chr4:15406685-15408589 REVERSE LENGTH=357	GO:0006470 GO:0006499 GO:0009610 GO:0016036 GO:0019375 GO:0042631	protein_dephosphorylation N-terminal_protein_myristoylation response_to_symbiotic_fungus cellular_response_to_phosphate_starvation galactolipid_biosynthetic_process cellular_response_to_water_deprivation	GO:0003824 GO:0004722	catalytic_activity protein_serine/threonine_phosphatase_activity	GO:0005634 GO:0005886 GO:0008287	nucleus plasma_membrane protein_serine/threonine_phosphatase_complex	PTHR13832:SF140	SUBFAMILY_NOT_NAMED	KOG0697	Protein_phosphatase_1B_(formerly_2C)
Gma.3367.1.S1_at	Glyma11g32520.1	AT1G70520.1 | Symbols: CRK2 | cysteine-rich RLK (RECEPTOR-like protein kinase) 2 | chr1:26584888-26587334 REVERSE LENGTH=649	GO:0006457 GO:0006468 GO:0006857 GO:0009408 GO:0009644 GO:0010193 GO:0034976 GO:0042542 GO:0046777	protein_folding protein_phosphorylation oligopeptide_transport response_to_heat response_to_high_light_intensity response_to_ozone response_to_endoplasmic_reticulum_stress response_to_hydrogen_peroxide protein_autophosphorylation	GO:0004672 GO:0004674 GO:0005524 GO:0016301 GO:0016772	protein_kinase_activity protein_serine/threonine_kinase_activity ATP_binding kinase_activity transferase_activity,_transferring_phosphorus-containing_groups	GO:0005576 GO:0005886 GO:0009506	extracellular_region plasma_membrane plasmodesma	PTHR24420:SF580		KOG1187	Serine/threonine_protein_kinase
Gma.3473.1.S1_at	Glyma03g16399.1	AT1G53540.1 | Symbols: | HSP20-like chaperones superfamily protein | chr1:19980510-19980983 FORWARD LENGTH=157	GO:0006457 GO:0009408 GO:0009644 GO:0034976 GO:0042542	protein_folding response_to_heat response_to_high_light_intensity response_to_endoplasmic_reticulum_stress response_to_hydrogen_peroxide			GO:0005737	cytoplasm	PTHR11527 PTHR11527:SF14	SMALL_HEAT-SHOCK_PROTEIN_(HSP20)_FAMILY LETHAL(2)_ESSENTIAL_FOR_LIFE_-_RELATED
Gma.3713.1.S1_s_at	Glyma15g27660.1	AT1G17860.1 | Symbols: | Kunitz family trypsin and protease inhibitor protein | chr1:6149343-6149933 FORWARD LENGTH=196	GO:0006457 GO:0009408 GO:0009644 GO:0010167 GO:0015706 GO:0034976 GO:0042542	protein_folding response_to_heat response_to_high_light_intensity response_to_nitrate nitrate_transport response_to_endoplasmic_reticulum_stress response_to_hydrogen_peroxide	GO:0004866	endopeptidase_inhibitor_activity	GO:0005576 GO:0005618 GO:0048046	extracellular_region cell_wall apoplast
Gma.3914.1.S1_at	Glyma11g36940.2	AT1G27300.1 | Symbols: | unknown protein; Has 54 Blast hits to 54 proteins in 19 species: Archae - 0; Bacteria - 0; Metazoa - 11; Fungi - 6; Plants - 34; Viruses - 0; Other Eukaryotes - 3 (source: NCBI BLink). | chr1:9483324-9484194 FORWARD LENGTH=200	GO:0008150	biological_process	GO:0005515	protein_binding	GO:0005634 GO:0005768 GO:0005794 GO:0005802	nucleus endosome Golgi_apparatus trans-Golgi_network
Gma.3924.1.S1_at	Glyma11g00320.1	AT3G43740.1 | Symbols: | Leucine-rich repeat (LRR) family protein | chr3:15644127-15645446 FORWARD LENGTH=218	GO:0007165	signal_transduction			GO:0005886	plasma_membrane	PTHR24420 PTHR24420:SF836	FAMILY_NOT_NAMED
Gma.4297.1.S1_at	Glyma07g16260.1	AT2G37710.1 | Symbols: RLK | receptor lectin kinase | chr2:15814934-15816961 REVERSE LENGTH=675	GO:0000165 GO:0006355 GO:0006468 GO:0006612 GO:0006995 GO:0009617 GO:0009627 GO:0009697 GO:0009751 GO:0009862 GO:0009867 GO:0010310 GO:0010363 GO:0031347 GO:0031348 GO:0035304 GO:0042742 GO:0043069 GO:0045088 GO:0050832	MAPK_cascade regulation_of_transcription,_DNA-dependent protein_phosphorylation protein_targeting_to_membrane cellular_response_to_nitrogen_starvation response_to_bacterium systemic_acquired_resistance salicylic_acid_biosynthetic_process response_to_salicylic_acid_stimulus systemic_acquired_resistance,_salicylic_acid_mediated_signaling_pathway jasmonic_acid_mediated_signaling_pathway regulation_o…	GO:0004672 GO:0004674 GO:0005524 GO:0016301 GO:0016772	protein_kinase_activity protein_serine/threonine_kinase_activity ATP_binding kinase_activity transferase_activity,_transferring_phosphorus-containing_groups	GO:0005886	plasma_membrane	PTHR24420 PTHR24420:SF435	FAMILY_NOT_NAMED SUBFAMILY_NOT_NAMED	KOG1187	Serine/threonine_protein_kinase
Gma.4374.1.S1_at	Glyma07g04470.1	AT5G07990.1 | Symbols: TT7, CYP75B1, D501 | Cytochrome P450 superfamily protein | chr5:2560437-2562859 FORWARD LENGTH=513	GO:0009411 GO:0009718 GO:0009733 GO:0009744 GO:0009813 GO:0010224 GO:0055114	response_to_UV anthocyanin-containing_compound_biosynthetic_process response_to_auxin_stimulus response_to_sucrose_stimulus flavonoid_biosynthetic_process response_to_UV-B oxidation-reduction_process	GO:0005506 GO:0009055 GO:0016705 GO:0016711 GO:0019825 GO:0020037	iron_ion_binding electron_carrier_activity oxidoreductase_activity,_acting_on_paired_donors,_with_incorporation_or_reduction_of_molecular_oxygen flavonoid_3'-monooxygenase_activity oxygen_binding heme_binding	GO:0005576	extracellular_region	PTHR24298:SF44		KOG0156	Cytochrome_P450_CYP2_subfamily
Gma.5813.1.S1_at	Glyma09g33560.1	NA	NA	NA	NA	NA	NA	NA
Gma.5963.1.S1_at	Glyma07g34870.1	AT1G76430.1 | Symbols: PHT1;9 | phosphate transporter 1;9 | chr1:28679115-28681874 REVERSE LENGTH=532	GO:0006817	phosphate_ion_transport	GO:0005351 GO:0015114 GO:0015144 GO:0015415	sugar:hydrogen_symporter_activity phosphate_ion_transmembrane_transporter_activity carbohydrate_transmembrane_transporter_activity phosphate_ion_transmembrane-transporting_ATPase_activity	GO:0005886 GO:0009507 GO:0016020	plasma_membrane chloroplast membrane	PTHR24064:SF16	SUBFAMILY_NOT_NAMED	KOG0252	Inorganic_phosphate_transporter
Gma.5986.1.S1_at	Gma.5986.1.S1_at	92.75	97.55	GO:0000902 GO:0006007 GO:0006096 GO:0006468 GO:0006833 GO:0006972 GO:0007030 GO:0009266 GO:0009651 GO:0009791 GO:0010193 GO:0010483 GO:0016049 GO:0030244 GO:0046686 GO:0046777 GO:0048193 GO:0048767 GO:0050832	cell_morphogenesis glucose_catabolic_process glycolysis protein_phosphorylation water_transport hyperosmotic_response Golgi_organization response_to_temperature_stimulus response_to_salt_stress post-embryonic_development response_to_ozone pollen_tube_reception cell_growth cellulose_biosynthetic_process response_to_cadmium_ion protein_autophosphorylation Golgi_vesicle_transport root_hair_elongatio…	GO:0004672 GO:0004674 GO:0005524 GO:0016301 GO:0016772	protein_kinase_activity protein_serine/threonine_kinase_activity ATP_binding kinase_activity transferase_activity,_transferring_phosphorus-containing_groups	GO:0005576 GO:0005886 GO:0009506 GO:0016020 GO:0043680	extracellular_region plasma_membrane plasmodesma membrane filiform_apparatus	PTHR24420 PTHR24420:SF418	Di-glucose_binding_within_endoplasmic_reticulum protein_phosphorylation	KOG1187
Gma.6010.1.S1_s_at	Glyma12g02355.1	NA	NA	NA	NA	NA	NA	NA
Gma.6244.1.S1_at	Glyma02g43830.1	AT1G05060.1 | Symbols: | unknown protein; Has 34 Blast hits to 34 proteins in 13 species: Archae - 0; Bacteria - 0; Metazoa - 0; Fungi - 0; Plants - 34; Viruses - 0; Other Eukaryotes - 0 (source: NCBI BLink). | chr1:1451255-1452858 REVERSE LENGTH=253	GO:0042991	transcription_factor_import_into_nucleus	GO:0003674	molecular_function	GO:0009507	chloroplast
Gma.6368.1.S1_at	Glyma14g20110.1	AT5G24810.1 | Symbols: | ABC1 family protein | chr5:8516902-8522616 REVERSE LENGTH=1009	GO:0009244 GO:0030968	lipopolysaccharide_core_region_biosynthetic_process endoplasmic_reticulum_unfolded_protein_response	GO:0016772	transferase_activity,_transferring_phosphorus-containing_groups	GO:0005783 GO:0005794 GO:0005886	endoplasmic_reticulum Golgi_apparatus plasma_membrane	PTHR10566:SF10	ABC1_-_RELATED	KOG1235	Predicted_unusual_protein_kinase
Gma.818.1.A1_at	Glyma17g36130.1	AT5G42870.1 | Symbols: ATPAH2, PAH2 | phosphatidic acid phosphohydrolase 2 | chr5:17185719-17189681 REVERSE LENGTH=930	GO:0006629 GO:0016036	lipid_metabolic_process cellular_response_to_phosphate_starvation	GO:0008195	phosphatidate_phosphatase_activity	GO:0005634 GO:0016020 GO:0048046	nucleus membrane apoplast	PTHR12181 PTHR12181:SF4	LIPIN LIPIN_3-RELATED
Gma.9132.1.A1_at
GmaAffx.10004.1.S1_at	Glyma06g04960.2	AT1G59590.1 | Symbols: ZCF37 | ZCF37 | chr1:21887860-21888495 FORWARD LENGTH=211					GO:0005739	mitochondrion
GmaAffx.1097.1.A1_at	Glyma02g09400.2	AT3G12580.1 | Symbols: HSP70, ATHSP70 | heat shock protein 70 | chr3:3991487-3993689 REVERSE LENGTH=650	GO:0006457 GO:0009266 GO:0009408 GO:0009615 GO:0009617 GO:0009644 GO:0016567 GO:0034976 GO:0042542 GO:0046686	protein_folding response_to_temperature_stimulus response_to_heat response_to_virus response_to_bacterium response_to_high_light_intensity protein_ubiquitination response_to_endoplasmic_reticulum_stress response_to_hydrogen_peroxide response_to_cadmium_ion	GO:0005524 GO:0031625	ATP_binding ubiquitin_protein_ligase_binding	GO:0005618 GO:0005739 GO:0005774 GO:0005794 GO:0005829 GO:0005886 GO:0048046	cell_wall mitochondrion vacuolar_membrane Golgi_apparatus cytosol plasma_membrane apoplast	PTHR19375:SF1	HEAT_SHOCK_PROTEIN_70-RELATED	KOG0100	Molecular_chaperones_GRP78/BiP/KAR2,_HSP70_superfamily
GmaAffx.16897.1.S1_at	Glyma07g05310.1	AT5G63140.1 | Symbols: ATPAP29, PAP29 | purple acid phosphatase 29 | chr5:25328237-25329616 FORWARD LENGTH=389			GO:0003993 GO:0004722 GO:0016787	acid_phosphatase_activity protein_serine/threonine_phosphatase_activity hydrolase_activity	GO:0005576	extracellular_region			KOG1432	Predicted_DNA_repair_exonuclease_SIA1
GmaAffx.17961.2.S1_at	Glyma15g09430.1	AT1G16030.1 | Symbols: Hsp70b | heat shock protein 70B | chr1:5502386-5504326 REVERSE LENGTH=646	GO:0006457 GO:0009408 GO:0009615 GO:0009644 GO:0010286 GO:0034976 GO:0042542	protein_folding response_to_heat response_to_virus response_to_high_light_intensity heat_acclimation response_to_endoplasmic_reticulum_stress response_to_hydrogen_peroxide	GO:0005524	ATP_binding	GO:0005618 GO:0005737 GO:0005829 GO:0005886 GO:0009507 GO:0016020	cell_wall cytoplasm cytosol plasma_membrane chloroplast membrane	PTHR19375	ATP_binding	KOG0100	Molecular_chaperones_GRP78/BiP/KAR2,_HSP70_superfamily
GmaAffx.17961.3.S1_at		0	0	98.48	GO:0006457 GO:0009408 GO:0009615 GO:0009644 GO:0010286 GO:0034976 GO:0042542	protein_folding response_to_heat response_to_virus response_to_high_light_intensity heat_acclimation response_to_endoplasmic_reticulum_stress response_to_hydrogen_peroxide	GO:0005524	ATP_binding	GO:0005618 GO:0005737 GO:0005829 GO:0005886 GO:0009507 GO:0016020	cell_wall cytoplasm cytosol plasma_membrane chloroplast membrane	PF00012	Hsp70_protein
GmaAffx.18236.1.S1_at	Glyma0023s00515.1	AT3G60450.1 | Symbols: | Phosphoglycerate mutase family protein | chr3:22340982-22342187 FORWARD LENGTH=274	GO:0008150 GO:0009627 GO:0034976	biological_process systemic_acquired_resistance response_to_endoplasmic_reticulum_stress			GO:0005634 GO:0005829	nucleus cytosol	PTHR16469:SF13	UNKNOWN_PROTEIN	KOG3734	Predicted_phosphoglycerate_mutase
GmaAffx.18924.1.S1_at	Glyma01g33070.1	AT2G18950.1 | Symbols: HPT1, TPT1, ATHPT, VTE2 | homogentisate phytyltransferase 1 | chr2:8207491-8210047 FORWARD LENGTH=393	GO:0000096 GO:0006546 GO:0006636 GO:0006733 GO:0006766 GO:0008652 GO:0009072 GO:0009106 GO:0009108 GO:0009117 GO:0009266 GO:0009416 GO:0009695 GO:0009915 GO:0009965 GO:0010189 GO:0015994 GO:0019216 GO:0019288 GO:0019748 GO:0030154 GO:0031347 GO:0031408 GO:0042362 GO:0044272 GO:0045893 GO:0071555	sulfur_amino_acid_metabolic_process glycine_catabolic_process unsaturated_fatty_acid_biosynthetic_process oxidoreduction_coenzyme_metabolic_process vitamin_metabolic_process cellular_amino_acid_biosynthetic_process aromatic_amino_acid_family_metabolic_process lipoate_metabolic_process coenzyme_biosynthetic_process nucleotide_metabolic_process response_to_temperature_stimulus response_to_light_sti…	GO:0004659 GO:0010176	prenyltransferase_activity homogentisate_phytyltransferase_activity	GO:0005886 GO:0009507 GO:0016021	plasma_membrane chloroplast integral_to_membrane	PTHR11048 PTHR11048:SF1	PRENYLTRANSFERASES 4-HYDROXYBENZOATE_OCTAPRENYLTRANSFERASE
GmaAffx.20620.1.S1_at	Glyma11g32500.1	AT5G40380.1 | Symbols: CRK42 | cysteine-rich RLK (RECEPTOR-like protein kinase) 42 | chr5:16152121-16155038 FORWARD LENGTH=651	GO:0006468	protein_phosphorylation	GO:0004672 GO:0004674 GO:0005524 GO:0016301 GO:0016772	protein_kinase_activity protein_serine/threonine_kinase_activity ATP_binding kinase_activity transferase_activity,_transferring_phosphorus-containing_groups			PTHR24420	FAMILY_NOT_NAMED
GmaAffx.23588.1.S1_at	Glyma12g32660.1	AT1G03940.1 | Symbols: | HXXXD-type acyl-transferase family protein | chr1:1009542-1010951 REVERSE LENGTH=469			GO:0016740 GO:0016747	transferase_activity transferase_activity,_transferring_acyl_groups_other_than_amino-acyl_groups	GO:0005737	cytoplasm
GmaAffx.27496.1.S1_at	Glyma10g39470.1	AT3G22400.1 | Symbols: LOX5 | PLAT/LH2 domain-containing lipoxygenase family protein | chr3:7927011-7931167 FORWARD LENGTH=886	GO:0002213 GO:0009611 GO:0009695 GO:0010311 GO:0034440 GO:0048364 GO:1900366	defense_response_to_insect response_to_wounding jasmonic_acid_biosynthetic_process lateral_root_formation lipid_oxidation root_development negative_regulation_of_defense_response_to_insect	GO:0016165	lipoxygenase_activity	GO:0005737 GO:0009507	cytoplasm chloroplast	PTHR11771:SF2	LIPOXYGENASE
GmaAffx.31364.1.S1_at	Glyma16g27260.1	AT1G34420.1 | Symbols: | leucine-rich repeat transmembrane protein kinase family protein | chr1:12584587-12587570 FORWARD LENGTH=966	GO:0006468 GO:0006499 GO:0009627 GO:0009697 GO:0009863 GO:0031348 GO:0045087	protein_phosphorylation N-terminal_protein_myristoylation systemic_acquired_resistance salicylic_acid_biosynthetic_process salicylic_acid_mediated_signaling_pathway negative_regulation_of_defense_response innate_immune_response	GO:0004672 GO:0005524 GO:0016772	protein_kinase_activity ATP_binding transferase_activity,_transferring_phosphorus-containing_groups	GO:0005886	plasma_membrane	PTHR24420:SF508		KOG1187	Serine/threonine_protein_kinase
GmaAffx.37615.1.S1_at	Glyma17g06430.2	AT2G17220.2 | Symbols: | Protein kinase superfamily protein | chr2:7487866-7489768 REVERSE LENGTH=413	GO:0006468 GO:0006995 GO:0009627 GO:0009697 GO:0009863 GO:0010200 GO:0031347 GO:0031348 GO:0045087 GO:0050832	protein_phosphorylation cellular_response_to_nitrogen_starvation systemic_acquired_resistance salicylic_acid_biosynthetic_process salicylic_acid_mediated_signaling_pathway response_to_chitin regulation_of_defense_response negative_regulation_of_defense_response innate_immune_response defense_response_to_fungus	GO:0004672 GO:0004674 GO:0004713 GO:0005524 GO:0016301 GO:0016772	protein_kinase_activity protein_serine/threonine_kinase_activity protein_tyrosine_kinase_activity ATP_binding kinase_activity transferase_activity,_transferring_phosphorus-containing_groups	GO:0005886 GO:0009507	plasma_membrane chloroplast	PTHR24420 PTHR24420:SF531	FAMILY_NOT_NAMED	KOG1187	Serine/threonine_protein_kinase
GmaAffx.40165.1.S1_at	Glyma06g45520.1	AT2G31180.1 | Symbols: ATMYB14, MYB14AT, MYB14 | myb domain protein 14 | chr2:13286806-13288175 REVERSE LENGTH=249	GO:0006355 GO:0009651 GO:0009723 GO:0009733 GO:0009751 GO:0009753	regulation_of_transcription,_DNA-dependent response_to_salt_stress response_to_ethylene_stimulus response_to_auxin_stimulus response_to_salicylic_acid_stimulus response_to_jasmonic_acid_stimulus	GO:0003677 GO:0003700	DNA_binding sequence-specific_DNA_binding_transcription_factor_activity	GO:0005634	nucleus	PTHR10641	MYB-RELATED	KOG0048	Transcription_factor,_Myb_superfamily
GmaAffx.41719.1.S1_at	Glyma17g33891.1	AT1G80840.1 | Symbols: WRKY40, ATWRKY40 | WRKY DNA-binding protein 40 | chr1:30383834-30385356 FORWARD LENGTH=302	GO:0000165 GO:0002237 GO:0002679 GO:0006355 GO:0006612 GO:0006944 GO:0009595 GO:0009611 GO:0009612 GO:0009620 GO:0009646 GO:0009695 GO:0009697 GO:0009723 GO:0009738 GO:0009751 GO:0009753 GO:0009862 GO:0009863 GO:0009867 GO:0009873 GO:0010200 GO:0010310 GO:0010363 GO:0016045 GO:0030968 GO:0031347 GO:0031348 GO:0035556 GO:0042742 GO:0043069 GO:0043900 GO:0050691 GO:0050776 GO:0050832	MAPK_cascade response_to_molecule_of_bacterial_origin respiratory_burst_involved_in_defense_response regulation_of_transcription,_DNA-dependent protein_targeting_to_membrane cellular_membrane_fusion detection_of_biotic_stimulus response_to_wounding response_to_mechanical_stimulus response_to_fungus response_to_absence_of_light jasmonic_acid_biosynthetic_process salicylic_acid_biosynthetic_process…	GO:0003700 GO:0005515 GO:0043565	sequence-specific_DNA_binding_transcription_factor_activity protein_binding sequence-specific_DNA_binding	GO:0005634	nucleus
GmaAffx.42371.1.S1_at	Glyma07g09220.1	AT4G28940.1 | Symbols: | Phosphorylase superfamily protein | chr4:14274414-14276920 FORWARD LENGTH=348	GO:0009116	nucleoside_metabolic_process	GO:0003824	catalytic_activity	GO:0005886	plasma_membrane	PTHR21234:SF10	SUBFAMILY_NOT_NAMED
GmaAffx.44448.1.S1_at	Glyma14g40620.1	AT4G24160.1 | Symbols: | alpha/beta-Hydrolases superfamily protein | chr4:12539871-12542210 FORWARD LENGTH=418	GO:0009407 GO:0010200 GO:0010583 GO:0052542 GO:0055088 GO:0055089 GO:0055091 GO:0070328	toxin_catabolic_process response_to_chitin response_to_cyclopentenone defense_response_by_callose_deposition lipid_homeostasis fatty_acid_homeostasis phospholipid_homeostasis triglyceride_homeostasis	GO:0004623 GO:0016298 GO:0016787 GO:0042171	phospholipase_A2_activity lipase_activity hydrolase_activity lysophosphatidic_acid_acyltransferase_activity			PTHR10992 PTHR10992:SF56	ALPHA/BETA_HYDROLASE_RELATED gb_def:_abhydrolase,_alpha/beta_hydrolase_fold_[bacillus_anthracis_a2012]	KOG4409	Predicted_hydrolase/acyltransferase_(alpha/beta_hydrolase_superfamily)
GmaAffx.4552.1.S1_s_at	Glyma09g07330.1	AT1G34060.1 | Symbols: | Pyridoxal phosphate (PLP)-dependent transferases superfamily protein | chr1:12396561-12398299 REVERSE LENGTH=463			GO:0003824 GO:0016846 GO:0030170	catalytic_activity carbon-sulfur_lyase_activity pyridoxal_phosphate_binding	GO:0005576	extracellular_region	PTHR11751 PTHR11751:SF162	SUBGROUP_I_AMINOTRANSFERASE_RELATED SUBFAMILY_NOT_NAMED
GmaAffx.50670.1.A1_at	Glyma08g19250.1	AT2G13810.1 | Symbols: ALD1 | AGD2-like defense response protein 1 | chr2:5768489-5772138 FORWARD LENGTH=456	GO:0009058 GO:0009089 GO:0009693 GO:0009862 GO:0010150 GO:0042742	biosynthetic_process lysine_biosynthetic_process_via_diaminopimelate ethylene_biosynthetic_process systemic_acquired_resistance,_salicylic_acid_mediated_signaling_pathway leaf_senescence defense_response_to_bacterium	GO:0003824 GO:0008483 GO:0010285 GO:0016740 GO:0030170	catalytic_activity transaminase_activity L,L-diaminopimelate_aminotransferase_activity transferase_activity pyridoxal_phosphate_binding	GO:0009507	chloroplast	PTHR11751 PTHR11751:SF22	SUBGROUP_I_AMINOTRANSFERASE_RELATED AMINOTRANSFERASE	KOG0257	Kynurenine_aminotransferase,_glutamine_transaminase_K
GmaAffx.52838.1.S1_at	Glyma02g10360.1	AT2G42010.1 | Symbols: PLDBETA1, PLDBETA | phospholipase D beta 1 | chr2:17533018-17537990 REVERSE LENGTH=1083	GO:0008152 GO:0009816 GO:0046686	metabolic_process defense_response_to_bacterium,_incompatible_interaction response_to_cadmium_ion	GO:0003824 GO:0004630 GO:0005515 GO:0005546	catalytic_activity phospholipase_D_activity protein_binding phosphatidylinositol-4,5-bisphosphate_binding	GO:0005634 GO:0009506	nucleus plasmodesma	PTHR18896:SF33	PLDGAMMA1_(MATERNAL_EFFECT_EMBRYO_ARREST_54),_PHOS	KOG1329	Phospholipase_D1
GmaAffx.55471.1.S1_at	Glyma11g10281.1	AT1G47670.1 | Symbols: | Transmembrane amino acid transporter family protein | chr1:17536834-17539486 REVERSE LENGTH=519	GO:0006865 GO:0010075	amino_acid_transport regulation_of_meristem_growth	GO:0015171	amino_acid_transmembrane_transporter_activity	GO:0005886 GO:0016020	plasma_membrane membrane	PTHR22950	AMINO_ACID_TRANSPORTER
GmaAffx.56264.1.S1_at	Glyma17g35660.2	AT3G50150.1 | Symbols: | Plant protein of unknown function (DUF247) | chr3:18595809-18597551 REVERSE LENGTH=509	GO:0008150	biological_process			GO:0005886	plasma_membrane
GmaAffx.56826.1.A1_at	Glyma03g34040.1	AT5G03380.1 | Symbols: | Heavy metal transport/detoxification superfamily protein | chr5:832400-834301 REVERSE LENGTH=392	GO:0010200 GO:0030001	response_to_chitin metal_ion_transport	GO:0046872	metal_ion_binding	GO:0005886	plasma_membrane	PTHR22814 PTHR22814:SF13	COPPER_TRANSPORT_PROTEIN_ATOX1-RELATED COPPER_CHAPERONE-RELATED	KOG1603	Copper_chaperone
GmaAffx.57748.1.S1_at	Glyma02g01250.1	NA	NA	NA	NA	NA	NA	NA
GmaAffx.62324.1.A1_at	Glyma16g24700.2	AT3G50930.1 | Symbols: BCS1 | cytochrome BC1 synthesis | chr3:18929817-18931547 FORWARD LENGTH=576	GO:0009611 GO:0009612 GO:0009627 GO:0009697 GO:0010200 GO:0052542	response_to_wounding response_to_mechanical_stimulus systemic_acquired_resistance salicylic_acid_biosynthetic_process response_to_chitin defense_response_by_callose_deposition	GO:0000166 GO:0005524 GO:0016887 GO:0017111	nucleotide_binding ATP_binding ATPase_activity nucleoside-triphosphatase_activity	GO:0005739 GO:0005886	mitochondrion plasma_membrane	PTHR23070 PTHR23070:SF1	BCS1_AAA-TYPE_ATPASE AAA-TYPE_ATPASE-RELATED	KOG0743	AAA+-type_ATPase
GmaAffx.66493.1.A1_at	Glyma13g03990.1	AT1G14370.1 | Symbols: APK2A, PBL2 | protein kinase 2A | chr1:4915859-4917959 FORWARD LENGTH=426	GO:0006468	protein_phosphorylation	GO:0004672 GO:0004674 GO:0005524 GO:0016301 GO:0016772	protein_kinase_activity protein_serine/threonine_kinase_activity ATP_binding kinase_activity transferase_activity,_transferring_phosphorus-containing_groups	GO:0005886 GO:0009507	plasma_membrane chloroplast	PTHR24420:SF897		KOG1187	Serine/threonine_protein_kinase
GmaAffx.672.1.A1_s_at	Glyma08g25510.1	AT1G17860.1 | Symbols: | Kunitz family trypsin and protease inhibitor protein | chr1:6149343-6149933 FORWARD LENGTH=196	GO:0006457 GO:0009408 GO:0009644 GO:0010167 GO:0015706 GO:0034976 GO:0042542	protein_folding response_to_heat response_to_high_light_intensity response_to_nitrate nitrate_transport response_to_endoplasmic_reticulum_stress response_to_hydrogen_peroxide	GO:0004866	endopeptidase_inhibitor_activity	GO:0005576 GO:0005618 GO:0048046	extracellular_region cell_wall apoplast
GmaAffx.67470.3.S1_at	Glyma16g24570.1	AT3G51000.1 | Symbols: | alpha/beta-Hydrolases superfamily protein | chr3:18945258-18946499 REVERSE LENGTH=323			GO:0003824 GO:0004301	catalytic_activity epoxide_hydrolase_activity	GO:0005634 GO:0005829	nucleus cytosol	PTHR10992 PTHR10992:SF279	ALPHA/BETA_HYDROLASE_RELATED EPOXIDE_HYDROLASE-RELATED	KOG4178	Soluble_epoxide_hydrolase
GmaAffx.677.1.S1_at	Glyma10g32270.2	AT1G20780.1 | Symbols: PUB44, ATPUB44, SAUL1 | senescence-associated E3 ubiquitin ligase 1 | chr1:7217812-7220609 FORWARD LENGTH=801	GO:0010115 GO:0010150 GO:0010271 GO:0010380 GO:0016567 GO:0090359	regulation_of_abscisic_acid_biosynthetic_process leaf_senescence regulation_of_chlorophyll_catabolic_process regulation_of_chlorophyll_biosynthetic_process protein_ubiquitination negative_regulation_of_abscisic_acid_biosynthetic_process	GO:0004842 GO:0005515 GO:0070696	ubiquitin-protein_ligase_activity protein_binding transmembrane_receptor_protein_serine/threonine_kinase_binding	GO:0000151 GO:0005634 GO:0005737 GO:0005886	ubiquitin_ligase_complex nucleus cytoplasm plasma_membrane	PTHR22849	WDSAM1_PROTEIN
GmaAffx.69949.1.S1_at	Glyma10g39971.1	AT4G21410.1 | Symbols: CRK29 | cysteine-rich RLK (RECEPTOR-like protein kinase) 29 | chr4:11402463-11405025 REVERSE LENGTH=679	GO:0006468 GO:0009737	protein_phosphorylation response_to_abscisic_acid_stimulus	GO:0004672 GO:0004674 GO:0005524 GO:0016301 GO:0016772	protein_kinase_activity protein_serine/threonine_kinase_activity ATP_binding kinase_activity transferase_activity,_transferring_phosphorus-containing_groups	GO:0005576 GO:0005773 GO:0005886	extracellular_region vacuole plasma_membrane	PTHR24420:SF430	SUBFAMILY_NOT_NAMED	KOG1187	Serine/threonine_protein_kinase
GmaAffx.70634.1.S1_at
GmaAffx.70823.2.S1_at	Glyma13g10840.1	AT3G22160.1 | Symbols: | VQ motif-containing protein | chr3:7818148-7818726 REVERSE LENGTH=192	GO:0006612 GO:0008150 GO:0009414 GO:0009693 GO:0009737 GO:0009863 GO:0010363 GO:0042538 GO:0043069 GO:0051707	protein_targeting_to_membrane biological_process response_to_water_deprivation ethylene_biosynthetic_process response_to_abscisic_acid_stimulus salicylic_acid_mediated_signaling_pathway regulation_of_plant-type_hypersensitive_response hyperosmotic_salinity_response negative_regulation_of_programmed_cell_death response_to_other_organism	GO:0003674	molecular_function	GO:0005634	nucleus
GmaAffx.7138.1.S1_at	Glyma17g16980.1	AT3G49690.1 | Symbols: RAX3, MYB84, ATMYB84 | myb domain protein 84 | chr3:18427941-18429100 FORWARD LENGTH=310	GO:0006355 GO:0009751	regulation_of_transcription,_DNA-dependent response_to_salicylic_acid_stimulus	GO:0003677 GO:0003700	DNA_binding sequence-specific_DNA_binding_transcription_factor_activity	GO:0005634	nucleus	PTHR10641	MYB-RELATED	KOG0048	Transcription_factor,_Myb_superfamily
GmaAffx.72149.1.A1_s_at	Glyma08g45301.1	NA	NA	NA	NA	NA	NA	NA
GmaAffx.72556.1.S1_at	Glyma09g01750.2	AT1G79670.1 | Symbols: RFO1, WAKL22 | Wall-associated kinase family protein | chr1:29976887-29979337 REVERSE LENGTH=751	GO:0006468 GO:0009620	protein_phosphorylation response_to_fungus	GO:0004672 GO:0004674 GO:0004713 GO:0005524 GO:0016301 GO:0016772	protein_kinase_activity protein_serine/threonine_kinase_activity protein_tyrosine_kinase_activity ATP_binding kinase_activity transferase_activity,_transferring_phosphorus-containing_groups	GO:0005618 GO:0016021	cell_wall integral_to_membrane	PTHR24420 PTHR24420:SF444	FAMILY_NOT_NAMED SUBFAMILY_NOT_NAMED	KOG1187	Serine/threonine_protein_kinase
GmaAffx.73009.1.S1_at
GmaAffx.73009.1.S1_s_at
GmaAffx.73009.1.S1_x_at
GmaAffx.75079.1.A1_at
GmaAffx.78636.1.S1_at
GmaAffx.83609.1.S1_at
GmaAffx.84557.1.S1_at
GmaAffx.88248.1.S1_at
GmaAffx.90198.1.S1_at
GmaAffx.91723.1.S1_at
GmaAffx.91857.1.S1_s_at
GmaAffx.92462.1.S1_at
GmaAffx.92945.1.S1_x_at
GmaAffx.93046.1.S1_at
GmaAffx.93135.1.S1_at
GmaAffx.93545.1.S1_at
