# Supplementary material for: Statistical Approaches for Gene Selection, Hub Gene Identification and Module Interaction in Gene Co-Expression Network Analysis: An Application to Aluminum Stress in Soybean (Glycine max L.)
Source: PLoS One. 2017 Jan 5;12(1):e0169605. doi: 10.1371/journal.pone.0169605 (PMC5215982; doi:10.1371/journal.pone.0169605)
Supplement: S4 Table — (XLSX) [file pone.0169605.s009.xlsx]

## Sheet: Table S4
Probe Id	Protein Id	Description of genes	Arabidopsis Orthologs	GO Term_MF	MF Descriptions	GO Term_BP	BP Descriptions	GO Term_CC	CC Descriptions	Panther Id	KO Term Id	KO Term Descriptions	Locus Id	Chromosome annotation
Gma.12112.1.S1_at	Glyma06g13090.1	probable WRKY transcription factor 53-like	AT5G24110.1 | Symbols: WRKY30, ATWRKY30 | WRKY DNA-binding protein 30 | chr5:8153416-8154633 REVERSE LENGTH=303	GO:0006355 GO:0009751 GO:0010193 GO:0042542	regulation_of_transcription,_DNA-dependent response_to_salicylic_acid_stimulus response_to_ozone response_to_hydrogen_peroxide	GO:0003700 GO:0005515 GO:0043565	sequence-specific_DNA_binding_transcription_factor_activity protein_binding sequence-specific_DNA_binding	GO:0005634 GO:0005737	nucleus cytoplasm				LOC100812027	Chromosome 6, NC_016093.1 (10228850..10230819, complement)
Gma.17469.1.S1_at	Glyma16g02960.1	transcription factor	AT2G46400.1 | Symbols: WRKY46, ATWRKY46 | WRKY DNA-binding protein 46 | chr2:19043676-19044754 REVERSE LENGTH=295	GO:0006355 GO:0009627 GO:0009697 GO:0010200	regulation_of_transcription,_DNA-dependent systemic_acquired_resistance salicylic_acid_biosynthetic_process response_to_chitin	GO:0003700 GO:0043565	sequence-specific_DNA_binding_transcription_factor_activity sequence-specific_DNA_binding	GO:0005634 GO:0005730	nucleus nucleolus				WRKY60	Chromosome 16, NC_016103.1 (2539362..2541994)
Gma.2055.1.S1_at	Glyma05g00640.1	SNAP25 homologous protein SNAP33-like	AT5G61210.1 | Symbols: SNAP33, ATSNAP33, SNP33, ATSNAP33B | soluble N-ethylmaleimide-sensitive factor adaptor protein 33 | chr5:24624027-24625366 FORWARD LENGTH=300	GO:0000165 GO:0000910 GO:0000911 GO:0002679 GO:0006499 GO:0006612 GO:0006820 GO:0006862 GO:0006888 GO:0006944 GO:0009595 GO:0009611 GO:0009612 GO:0009620 GO:0009625 GO:0009627 GO:0009695 GO:0009697 GO:0009737 GO:0009753 GO:0009862 GO:0009863 GO:0009867 GO:0010200 GO:0010310 GO:0010363 GO:0015696 GO:0015802 GO:0016192 GO:0030968 GO:0031348 GO:0042742 GO:0043069 GO:0043090 GO:0043269 GO:0043900 GO:…	MAPK_cascade cytokinesis cytokinesis_by_cell_plate_formation respiratory_burst_involved_in_defense_response N-terminal_protein_myristoylation protein_targeting_to_membrane anion_transport nucleotide_transport ER_to_Golgi_vesicle-mediated_transport cellular_membrane_fusion detection_of_biotic_stimulus response_to_wounding response_to_mechanical_stimulus response_to_fungus response_to_insect system…	GO:0005484 GO:0005515	SNAP_receptor_activity protein_binding	GO:0005634 GO:0005886 GO:0009504 GO:0009507 GO:0016021	nucleus plasma_membrane cell_plate chloroplast integral_to_membrane	PTHR19305	KOG3065	SNAP-25_(synaptosome-associated_protein)_component_of_SNARE_complex	LOC100809874	Chromosome 5, NC_016092.1 (345393..348103)
Gma.3259.1.S1_at	Glyma15g18580.2	putative transcription factor bHLH041-like	AT5G56960.1 | Symbols: | basic helix-loop-helix (bHLH) DNA-binding family protein | chr5:23038703-23041174 REVERSE LENGTH=466	GO:0006355 GO:0010200	regulation_of_transcription,_DNA-dependent response_to_chitin	GO:0003677 GO:0003700	DNA_binding sequence-specific_DNA_binding_transcription_factor_activity	GO:0005634	nucleus				LOC100807098	Chromosome 15, NC_016102.1 (15452598..15457371)
Gma.3822.1.A1_at	Glyma17g21240.1	probable disease resistance protein At5g66900-like	AT5G66900.1 | Symbols: | Disease resistance protein (CC-NBS-LRR class) family | chr5:26714931-26717757 REVERSE LENGTH=809	GO:0006952	defense_response	GO:0043531	ADP_binding	GO:0005634	nucleus	PTHR23155 PTHR23155:SF237	KOG4658	Apoptotic_ATPase	LOC100809435	Chromosome 17, NC_016104.1 (20538270..20543495, complement)
Gma.3822.2.S1_at	Glyma17g21240.1	probable disease resistance protein At5g66900-like	AT5G66900.1 | Symbols: | Disease resistance protein (CC-NBS-LRR class) family | chr5:26714931-26717757 REVERSE LENGTH=809	GO:0006952	defense_response	GO:0043531	ADP_binding	GO:0005634	nucleus	PTHR23155 PTHR23155:SF237	KOG4658	Apoptotic_ATPase	LOC100809435	Chromosome 17, NC_016104.1 (20538270..20543495, complement)
Gma.5804.1.S1_at	Glyma02g36446.1	uncharacterized LOC100799319	AT5G58160.1 | Symbols: | actin binding | chr5:23533724-23539465 FORWARD LENGTH=1324	GO:0007015 GO:0016043 GO:0030036	actin_filament_organization cellular_component_organization actin_cytoskeleton_organization	GO:0003779	actin_binding	GO:0005737	cytoplasm	PTHR23213 PTHR23213:SF18	KOG1922	Rho_GTPase_effector_BNI1_and_related_formins	LOC100799319	Chromosome 17, NC_016104.1 (6099452..6110282)
Gma.6812.2.S1_a_at	Glyma11g35050.1	uncharacterized LOC547603	AT2G40000.1 | Symbols: HSPRO2, ATHSPRO2 | ortholog of sugar beet HS1 PRO-1 2 | chr2:16700649-16701956 REVERSE LENGTH=435	GO:0006979 GO:0009646 GO:0009751 GO:0009816 GO:0010200	response_to_oxidative_stress response_to_absence_of_light response_to_salicylic_acid_stimulus defense_response_to_bacterium,_incompatible_interaction response_to_chitin	GO:0005515	protein_binding	GO:0005739	mitochondrion				LOC547603	Chromosome 11, NC_016098.1 (36780340..36781771, complement)
Gma.772.1.S1_at		putative nuclease HARBI1-like											LOC100804277	Chromosome 17, NC_016104.1 (4274990..4276572, complement)
Gma.789.1.S1_at	Glyma10g41840.1	uncharacterized LOC100810724	AT1G68390.1 | Symbols: | Core-2/I-branching beta-1,6-N-acetylglucosaminyltransferase family protein | chr1:25642838-25645484 FORWARD LENGTH=408			GO:0016757	transferase_activity,_transferring_glycosyl_groups	GO:0016020	membrane				LOC100810724	Chromosome 10, NC_016097.1 (48822708..48825806, complement)
Gma.8480.1.S1_at	Glyma16g25120.1	resistance protein LM12	AT5G17680.1 | Symbols: | disease resistance protein (TIR-NBS-LRR class), putative | chr5:5822999-5827153 FORWARD LENGTH=1294	GO:0006952 GO:0007165	defense_response signal_transduction	GO:0043531	ADP_binding	GO:0005622	intracellular	PTHR11017 PTHR11017:SF20			LOC547561	Chromosome 16, NC_016103.1 (29058273..29061392)
Gma.9305.1.S1_at	Glyma20g27731.1	cysteine-rich receptor-like protein kinase 10-like	AT4G05200.1 | Symbols: CRK25 | cysteine-rich RLK (RECEPTOR-like protein kinase) 25 | chr4:2679793-2682309 REVERSE LENGTH=675	GO:0000041 GO:0006468 GO:0006826 GO:0010106 GO:0010167 GO:0010413 GO:0015706 GO:0045492	transition_metal_ion_transport protein_phosphorylation iron_ion_transport cellular_response_to_iron_ion_starvation response_to_nitrate glucuronoxylan_metabolic_process nitrate_transport xylan_biosynthetic_process	GO:0004672 GO:0004674 GO:0005524 GO:0016301 GO:0016772	protein_kinase_activity protein_serine/threonine_kinase_activity ATP_binding kinase_activity transferase_activity,_transferring_phosphorus-containing_groups	GO:0005576	extracellular_region	PTHR11795			LOC100791111	Chromosome 20, NC_016107.1 (36800444..36806344, complement)
GmaAffx.14334.1.S1_at	Glyma02g14260.1		AT1G13480.1 | Symbols: | Protein of unknown function (DUF1262) | chr1:4622783-4624043 REVERSE LENGTH=387	GO:0008150	biological_process	GO:0003674	molecular_function	GO:0005575	cellular_component
GmaAffx.15015.1.S1_at	Glyma10g00980.1		AT3G23240.1 | Symbols: ERF1, ATERF1 | ethylene response factor 1 | chr3:8295705-8296361 FORWARD LENGTH=218	GO:0006355 GO:0006952 GO:0009867 GO:0009873	regulation_of_transcription,_DNA-dependent defense_response jasmonic_acid_mediated_signaling_pathway ethylene_mediated_signaling_pathway	GO:0003677 GO:0003700	DNA_binding sequence-specific_DNA_binding_transcription_factor_activity	GO:0005634	nucleus
GmaAffx.15202.1.S1_at	Glyma17g02230.1	uncharacterized LOC100782185	AT5G18980.1 | Symbols: | ARM repeat superfamily protein | chr5:6334944-6337943 REVERSE LENGTH=835	GO:0008150	biological_process			GO:0005575	cellular_component				LOC100782185	Chromosome 17, NC_016104.1 (1424087..1427309)
GmaAffx.18359.1.S1_at	Glyma03g32270.2		AT4G08850.1 | Symbols: | Leucine-rich repeat receptor-like protein kinase family protein | chr4:5636693-5640496 REVERSE LENGTH=1045	GO:0006468 GO:0006857 GO:0006995 GO:0009627 GO:0031347	protein_phosphorylation oligopeptide_transport cellular_response_to_nitrogen_starvation systemic_acquired_resistance regulation_of_defense_response	GO:0004672 GO:0004713 GO:0005524 GO:0016301 GO:0016772	protein_kinase_activity protein_tyrosine_kinase_activity ATP_binding kinase_activity transferase_activity,_transferring_phosphorus-containing_groups	GO:0005634 GO:0005886 GO:0009506 GO:0016020	nucleus plasma_membrane plasmodesma membrane	PTHR24420:SF501	KOG1187	Serine/threonine_protein_kinase
GmaAffx.19934.1.S1_at	Glyma13g21490.1	heat stress transcription factor A-3-like	AT5G03720.1 | Symbols: AT-HSFA3, HSFA3 | heat shock transcription factor A3 | chr5:971913-973683 REVERSE LENGTH=412	GO:0006355 GO:0009408 GO:0010200	regulation_of_transcription,_DNA-dependent response_to_heat response_to_chitin	GO:0003677 GO:0003700 GO:0043565	DNA_binding sequence-specific_DNA_binding_transcription_factor_activity sequence-specific_DNA_binding	GO:0005634	nucleus	PTHR10015:SF7	KOG0627	Heat_shock_transcription_factor	LOC100780835	Chromosome 13, NC_016100.1 (25054198..25057239)
GmaAffx.24398.1.A1_at	Glyma15g02150.1		AT1G10340.1 | Symbols: | Ankyrin repeat family protein | chr1:3390475-3392481 REVERSE LENGTH=578	GO:0002237 GO:0008150 GO:0009581 GO:0009595 GO:0009627 GO:0009697	response_to_molecule_of_bacterial_origin biological_process detection_of_external_stimulus detection_of_biotic_stimulus systemic_acquired_resistance salicylic_acid_biosynthetic_process			GO:0005575	cellular_component	PTHR24177 PTHR24177:SF119	KOG4412	26S_proteasome_regulatory_complex,_subunit_PSMD10
GmaAffx.26509.1.S1_at	Glyma11g10230.1	putative NAC domain-containing protein 94-like	AT2G17040.1 | Symbols: anac036, NAC036 | NAC domain containing protein 36 | chr2:7407123-7408120 FORWARD LENGTH=276	GO:0000165 GO:0006355 GO:0007275 GO:0009814 GO:0009965 GO:0010200 GO:0045792 GO:0048281	MAPK_cascade regulation_of_transcription,_DNA-dependent multicellular_organismal_development defense_response,_incompatible_interaction leaf_morphogenesis response_to_chitin negative_regulation_of_cell_size inflorescence_morphogenesis	GO:0003677 GO:0003700	DNA_binding sequence-specific_DNA_binding_transcription_factor_activity	GO:0005634	nucleus				LOC100816770	Chromosome 11, NC_016098.1 (7351787..7354364, complement)
GmaAffx.26731.1.S1_at	Glyma14g37920.1	uncharacterized LOC100788866	AT5G58430.1 | Symbols: ATEXO70B1, EXO70B1 | exocyst subunit exo70 family protein B1 | chr5:23621460-23623334 REVERSE LENGTH=624	GO:0006887 GO:0006904 GO:0009738 GO:0035556	exocytosis vesicle_docking_involved_in_exocytosis abscisic_acid_mediated_signaling_pathway intracellular_signal_transduction			GO:0000145 GO:0005623 GO:0005737 GO:0005829 GO:0005886 GO:0070062	exocyst cell cytoplasm cytosol plasma_membrane extracellular_vesicular_exosome	PTHR12542:SF7	KOG2344	Exocyst_component_protein_and_related_proteins	LOC100788866	Chromosome 14, NC_016101.1 (47164288..47176377)
GmaAffx.28170.1.S1_at	Glyma12g35250.1		AT4G21700.1 | Symbols: | Protein of unknown function (DUF2921) | chr4:11529956-11532844 FORWARD LENGTH=962	GO:0008150	biological_process			GO:0005768 GO:0005794 GO:0005802 GO:0009507	endosome Golgi_apparatus trans-Golgi_network chloroplast
GmaAffx.31266.1.S1_s_at	Glyma19g22800.3		AT3G01650.1 | Symbols: RGLG1 | RING domain ligase1 | chr3:242734-245062 FORWARD LENGTH=489	GO:0006499 GO:0009690 GO:0009850 GO:0080148	N-terminal_protein_myristoylation cytokinin_metabolic_process auxin_metabolic_process negative_regulation_of_response_to_water_deprivation	GO:0004842 GO:0008270	ubiquitin-protein_ligase_activity zinc_ion_binding	GO:0005886	plasma_membrane	PTHR10857	KOG4172	Predicted_E3_ubiquitin_ligase
GmaAffx.36250.1.S1_s_at	Glyma05g34760.1		AT1G73805.1 | Symbols: | Calmodulin binding protein-like | chr1:27745761-27749178 REVERSE LENGTH=451	GO:0000165 GO:0001666 GO:0002237 GO:0006355 GO:0006612 GO:0009581 GO:0009595 GO:0009617 GO:0009627 GO:0009697 GO:0009814 GO:0009862 GO:0009863 GO:0009867 GO:0010112 GO:0010200 GO:0010310 GO:0010363 GO:0031347 GO:0031348 GO:0035304 GO:0042742 GO:0043900 GO:0045087 GO:0045088 GO:0050832 GO:0080142	MAPK_cascade response_to_hypoxia response_to_molecule_of_bacterial_origin regulation_of_transcription,_DNA-dependent protein_targeting_to_membrane detection_of_external_stimulus detection_of_biotic_stimulus response_to_bacterium systemic_acquired_resistance salicylic_acid_biosynthetic_process defense_response,_incompatible_interaction systemic_acquired_resistance,_salicylic_acid_mediated_signalin…	GO:0003700 GO:0005516 GO:0043565	sequence-specific_DNA_binding_transcription_factor_activity calmodulin_binding sequence-specific_DNA_binding	GO:0005634	nucleus
GmaAffx.37095.2.S1_s_at		TMV resistance protein N-like											LOC100793122	Chromosome 16, NC_016103.1 (28891483..28898576, complement)
GmaAffx.37095.2.S1_x_at		TMV resistance protein N-like											LOC100793122	Chromosome 16, NC_016103.1 (28891483..28898576, complement)
GmaAffx.3716.1.S1_at	Glyma12g31320.1	uncharacterized LOC100818413	AT3G44220.1 | Symbols: | Late embryogenesis abundant (LEA) hydroxyproline-rich glycoprotein family | chr3:15928216-15929645 FORWARD LENGTH=206	GO:0008150	biological_process	GO:0003674	molecular_function	GO:0005737	cytoplasm				LOC100818413	Chromosome 12, NC_016099.1 (34891807..34895850, complement)
GmaAffx.43537.1.S1_at	Glyma13g36800.1		AT2G31090.1 | Symbols: | unknown protein; FUNCTIONS IN: molecular_function unknown; INVOLVED IN: biological_process unknown; LOCATED IN: endomembrane system; EXPRESSED IN: 24 plant structures; EXPRESSED DURING: 13 growth stages; BEST Arabidopsis thaliana protein match is: unknown protein (TAIR:AT2G20562.1); Has 70 Blast hits to 70 proteins in 13 species: Archae - 0; Bacteria - 0; Metazoa - 0; Fun…	GO:0008150	biological_process	GO:0003674	molecular_function
GmaAffx.47124.1.A1_at	Glyma13g29880.1		NA	NA	NA	NA	NA	NA	NA
GmaAffx.52666.1.S1_at	Glyma13g44730.1		AT1G80840.1 | Symbols: WRKY40, ATWRKY40 | WRKY DNA-binding protein 40 | chr1:30383834-30385356 FORWARD LENGTH=302	GO:0000165 GO:0002237 GO:0002679 GO:0006355 GO:0006612 GO:0006944 GO:0009595 GO:0009611 GO:0009612 GO:0009620 GO:0009646 GO:0009695 GO:0009697 GO:0009723 GO:0009738 GO:0009751 GO:0009753 GO:0009862 GO:0009863 GO:0009867 GO:0009873 GO:0010200 GO:0010310 GO:0010363 GO:0016045 GO:0030968 GO:0031347 GO:0031348 GO:0035556 GO:0042742 GO:0043069 GO:0043900 GO:0050691 GO:0050776 GO:0050832	MAPK_cascade response_to_molecule_of_bacterial_origin respiratory_burst_involved_in_defense_response regulation_of_transcription,_DNA-dependent protein_targeting_to_membrane cellular_membrane_fusion detection_of_biotic_stimulus response_to_wounding response_to_mechanical_stimulus response_to_fungus response_to_absence_of_light jasmonic_acid_biosynthetic_process salicylic_acid_biosynthetic_process…	GO:0003700 GO:0005515 GO:0043565	sequence-specific_DNA_binding_transcription_factor_activity protein_binding sequence-specific_DNA_binding	GO:0005634	nucleus
GmaAffx.55781.1.A1_s_at	Glyma12g20830.1		AT4G27280.1 | Symbols: | Calcium-binding EF-hand family protein | chr4:13663770-13664162 REVERSE LENGTH=130	GO:0009611 GO:0009612 GO:0010200 GO:0080167	response_to_wounding response_to_mechanical_stimulus response_to_chitin response_to_karrikin	GO:0005509	calcium_ion_binding	GO:0005886	plasma_membrane	PTHR10891:SF148
GmaAffx.59154.1.S1_at	Glyma08g04920.1	uncharacterized LOC100788183	AT1G73805.1 | Symbols: | Calmodulin binding protein-like | chr1:27745761-27749178 REVERSE LENGTH=451	GO:0000165 GO:0001666 GO:0002237 GO:0006355 GO:0006612 GO:0009581 GO:0009595 GO:0009617 GO:0009627 GO:0009697 GO:0009814 GO:0009862 GO:0009863 GO:0009867 GO:0010112 GO:0010200 GO:0010310 GO:0010363 GO:0031347 GO:0031348 GO:0035304 GO:0042742 GO:0043900 GO:0045087 GO:0045088 GO:0050832 GO:0080142	MAPK_cascade response_to_hypoxia response_to_molecule_of_bacterial_origin regulation_of_transcription,_DNA-dependent protein_targeting_to_membrane detection_of_external_stimulus detection_of_biotic_stimulus response_to_bacterium systemic_acquired_resistance salicylic_acid_biosynthetic_process defense_response,_incompatible_interaction systemic_acquired_resistance,_salicylic_acid_mediated_signalin…	GO:0003700 GO:0005516 GO:0043565	sequence-specific_DNA_binding_transcription_factor_activity calmodulin_binding sequence-specific_DNA_binding	GO:0005634	nucleus				LOC100788183	Chromosome 8, NC_016095.1 (3507005..3511158, complement)
GmaAffx.61116.1.S1_at	Glyma16g02960.1	transcription factor	AT2G46400.1 | Symbols: WRKY46, ATWRKY46 | WRKY DNA-binding protein 46 | chr2:19043676-19044754 REVERSE LENGTH=295	GO:0006355 GO:0009627 GO:0009697 GO:0010200	regulation_of_transcription,_DNA-dependent systemic_acquired_resistance salicylic_acid_biosynthetic_process response_to_chitin	GO:0003700 GO:0043565	sequence-specific_DNA_binding_transcription_factor_activity sequence-specific_DNA_binding	GO:0005634 GO:0005730	nucleus nucleolus				WRKY60	Chromosome 16, NC_016103.1 (2539362..2541994)
GmaAffx.6438.3.S1_at	Glyma11g29720.1	WRKY19 protein	AT2G38470.1 | Symbols: WRKY33, ATWRKY33 | WRKY DNA-binding protein 33 | chr2:16108476-16110539 FORWARD LENGTH=519	GO:0000165 GO:0002679 GO:0006355 GO:0006612 GO:0006944 GO:0006970 GO:0009408 GO:0009409 GO:0009414 GO:0009595 GO:0009651 GO:0009697 GO:0009862 GO:0009863 GO:0009867 GO:0010120 GO:0010200 GO:0010310 GO:0010363 GO:0010508 GO:0031348 GO:0034605 GO:0035556 GO:0042742 GO:0043069 GO:0043900 GO:0050832 GO:0070370	MAPK_cascade respiratory_burst_involved_in_defense_response regulation_of_transcription,_DNA-dependent protein_targeting_to_membrane cellular_membrane_fusion response_to_osmotic_stress response_to_heat response_to_cold response_to_water_deprivation detection_of_biotic_stimulus response_to_salt_stress salicylic_acid_biosynthetic_process systemic_acquired_resistance,_salicylic_acid_mediated_signali…	GO:0003700 GO:0005515 GO:0043565	sequence-specific_DNA_binding_transcription_factor_activity protein_binding sequence-specific_DNA_binding	GO:0005634	nucleus				WRKY19	Chromosome 11, NC_016098.1 (30493000..30496848, complement)
GmaAffx.6519.1.S1_at	Glyma08g29470.1	uncharacterized LOC100810665	AT1G13340.1 | Symbols: | Regulator of Vps4 activity in the MVB pathway protein | chr1:4569622-4571043 REVERSE LENGTH=409	GO:0006979 GO:0009697 GO:0009863 GO:0031348 GO:0045087	response_to_oxidative_stress salicylic_acid_biosynthetic_process salicylic_acid_mediated_signaling_pathway negative_regulation_of_defense_response innate_immune_response			GO:0005737	cytoplasm	PTHR12161	KOG2027	Spindle_pole_body_protein	LOC100810665	Chromosome 8, NC_016095.1 (23928633..23930725, complement)
GmaAffx.67983.1.S1_at	Glyma02g47910.1	uncharacterized LOC100806244	NA	NA	NA	NA	NA	NA	NA				LOC100806244	Chromosome 2, NC_016089.1 (51347913..51348687, complement)
GmaAffx.70045.1.S1_at	Glyma20g25070.2		AT1G68450.1 | Symbols: | VQ motif-containing protein | chr1:25661721-25662179 REVERSE LENGTH=152	GO:0008150	biological_process	GO:0003674	molecular_function	GO:0005634	nucleus
GmaAffx.74499.1.A1_at		TMV resistance protein N-like											LOC100776782	Chromosome 7, NC_016094.1 (6064812..6072073, complement)
GmaAffx.76964.1.S1_at		uncharacterized LOC100526871											LOC100526871	Chromosome 9, NC_016096.1 (4652958..4653735)
GmaAffx.77254.1.S1_at
GmaAffx.79541.1.S1_at		uncharacterized LOC100306229											LOC100306229	Chromosome 6, NC_016093.1 (11165105..11165878)
GmaAffx.85409.1.S1_at
GmaAffx.87415.1.S1_at		uncharacterized LOC100803213											LOC100803213	Chromosome 9, NC_016096.1 (38145092..38149939, complement)
GmaAffx.89167.1.A1_s_at		MAP kinase kinase kinase mkh1-like											LOC100805964	Chromosome 4, NC_016091.1 (2819831..2825698)
GmaAffx.90936.1.A1_s_at		abhydrolase domain-containing protein 4-like											LOC100791981	Chromosome 4, NC_016091.1 (2097838..2102196)
GmaAffx.9127.1.S1_s_at
